# Supplementary material for: The PI3K/AKT/mTOR pathway is a potential predictor of distinct invasive and migratory capacities in human ovarian cancer cell lines
Source: Oncotarget. 2015 Jul 14;6(28):25520–32. doi: 10.18632/oncotarget.4550 (PMC4694849; doi:10.18632/oncotarget.4550)
Supplement: Supplementary file 2 [file oncotarget-06-25520-s002.xlsx]

## Sheet: RRA-L_case_RRA-H_ctrl_247_Down
Gene	logFC	logCPM	PValue	RRA-H_ctrl	RRA-L_case	RRA-H_ctrl_RPKM	RRA-L_case_RPKM
ABCC6P2	-1.86743	1.92853	0.0415069	120	33	7.91561	2.2386
ACSS1	-3.10106	-0.780608	0.0223148	18	2	0.228037	0.0467311
ADAMTS15	-2.01166	1.03505	0.036627	64.5	16	0.529206	0.135003
ADAMTS2	-6.02676	-1.78037	0.0327643	8	0	0.0551616	0
ADORA1	-3.13684	2.70109	0.000892174	237	27	3.98475	0.467835
AFAP1-AS1	-5.7323	-1.973	0.0482191	6.5	0	0.0478738	0
AK5	-5.98526	4.8969	1.62192e-08	1204	19	18.0707	0.283604
AKAP5	-1.76437	3.9828	0.0426892	500	148	3.5895	1.09266
AKT3	-2.10816	2.83995	0.0203218	127.5	40	1.70036	0.375315
ALKBH3-AS1	-3.02233	-1.15812	0.026706	13	1.5	0.314173	0.03728
ANK1	-2.87538	2.01408	0.00236985	143	19.5	0.843886	0.112433
ANO9	-4.02588	-1.50995	0.0161545	10	0.5	0.161983	0.00832912
ARID3C	-2.11462	0.262782	0.0368442	37	8.5	1.39071	0.32856
BIRC3	-2.58951	7.4067	0.00336023	5988.5	1001	43.5151	7.032
BST2	-4.18193	5.10225	1.27517e-05	1337	74	61.1033	3.47796
BTBD11	-2.36523	-0.509072	0.049219	21	4	0.169787	0.0332586
C16orf47	-2.95748	2.59503	0.00161473	217	28	7.732	1.026
C16orf98	-5.83727	-1.90913	0.0482191	7	0	0.419012	0
C19orf77	-6.02676	-1.78333	0.0327643	8	0	0.41031	0
CA12	-2.2792	3.34187	0.0108267	343	71	4.04624	0.862598
CA14	-5.04706	3.14151	1.1915e-06	349	10.5	9.33543	0.28884
CABP7	-3.84968	-0.974801	0.0128214	16	1	0.288695	0.0185558
CACNA1G	-4.19263	0.109922	0.000882847	38.5	2	0.228576	0
CACNA2D2	-1.85537	1.9193	0.0428312	119	33	1.03858	0.296186
CACNG4	-5.25433	1.0701	2.1417e-05	80.5	2	1.09297	0.0279256
CALN1	-6.8246	-1.19728	0.00481584	14	0	0.0727187	0
CBLN1	-3.42789	0.334596	0.00262415	44	4	0.84186	0.0787057
CCDC102B	-6.02676	-1.78037	0.0327643	8	0	0.142623	0
CCDC108	-6.60433	-1.36528	0.00856416	12	0	0.182387	0
CD164L2	-4.2252	-1.36543	0.00856416	11.5	0.5	0.34799	0.0155596
CDC42EP5	-2.56684	0.834215	0.0108498	59.5	10	3.1099	0.537513
CECR6	-3.70839	-1.7245	0.0327643	8	0.5	0.095102	0.00611264
CHGB	-6.19422	-1.66762	0.0227751	9	0	0.158163	0
CHRNA4	-2.15926	1.42192	0.0210203	87	19.5	0.730941	0.171168
CHRNA9	-5.25618	2.95999	9.50093e-07	308.5	8	6.31234	0.168339
COL1A2	-4.47102	3.57374	7.239e-06	465.5	21	4.00636	0.18587
COL26A1	-5.2244	4.89974	2.64215e-07	1193.5	32	18.3526	0.506463
COMP	-5.33179	2.07033	2.62899e-06	165	4	3.1338	0.0781279
CPNE5	-6.19422	-1.66762	0.0227751	9	0	0.125526	0
CREB3L1	-4.12535	2.20134	5.71319e-05	175.5	10	3.01589	0.176725
CSAG2	-10.2583	1.92589	2.30781e-08	152.5	0	9.44318	0
CSAG2.1	-9.13631	0.845033	2.06647e-06	70	0	4.30284	0
CXXC5	-2.17023	2.24896	0.017801	157	35	5.05288	1.15842
CYP26A1	-3.98317	3.59839	3.56127e-05	465.5	29.5	10.8366	0.649328
CYSLTR2	-6.7726	-1.238	0.00481584	13.5	0	0.246741	0
DAPK2	-6.4138	-1.50733	0.0116671	10.5	0	0.186068	0
DENND1C	-2.79383	2.55066	0.00272664	207.5	30	3.47351	0.516453
DLL4	-2.11669	2.10178	0.019724	140.5	32.5	1.91319	0.455118
DMTN	-3.13375	-0.0799838	0.00518687	31.5	3.5	0.631035	0.0742994
DPF3	-6.71866	-1.27989	0.00637942	13	0	0.133485	0
DPYSL5	-3.48445	2.08645	0.000422267	157	14	1.42552	0.132628
DYSF	-2.92671	0.743251	0.00394541	57.5	7.5	0.404744	0.0542916
EBI3	-2.36523	-0.507845	0.049219	21	4	0.860135	0.168487
ECM1	-2.57106	3.45979	0.00441736	384.5	65	6.29393	1.0942
EDA	-1.89684	2.74796	0.0332497	215	58	1.89848	0.52759
EFNA2	-1.91907	1.12596	0.045187	68	18	1.47842	0.402457
EGFL6	-6.02676	-1.78333	0.0327643	8	0	0.153381	0
ELF3	-5.21809	1.03592	2.45145e-05	78.5	2	1.16686	0.0305729
ENTPD8	-2.50439	-0.752535	0.0461955	17.5	3	0.38283	0.0694765
ETNPPL	-3.17854	-0.721677	0.0183347	19	2	0.41328	0.0447384
EVI2B	-4.55641	-1.11742	0.00368003	14.5	0.5	0.33848	0.0120031
FAM182A	-5.83727	-1.90589	0.0482191	7	0	0.0637823	0
FAM182B	-2.33072	-0.025915	0.0325699	30.5	6	0.259148	0.0524274
FAM209B	-6.19422	-1.66762	0.0227751	9	0	0.605681	0
FAM26F	-5.93512	-1.84486	0.0327643	7.5	0	0.636204	0
FAM81A	-3.92679	-0.117223	0.00218621	32	2	0.429713	0.0276196
FBN1	-3.49277	4.7255	0.000169936	997	89	3.97011	0.364466
FGFBP3	-2.12839	4.24085	0.0155837	630.5	145	11.4518	2.70843
FLVCR2	-2.42447	3.28028	0.0068641	334	62.5	4.25682	0.819178
FOS	-2.7684	5.22699	0.00195368	1341.5	198	28.9499	4.39421
FRAS1	-2.93366	3.39828	0.00141665	380.5	50	1.12223	0.153266
FSCN1	-1.74499	6.06405	0.0422014	2119	636	35.294	10.894
GALNT18	-2.15314	1.3064	0.0243442	80	18	1.48136	0.342769
GALNT6	-2.69915	0.873034	0.00666332	62	9.5	0.653247	0.102936
GATM	-1.87111	3.98075	0.0318758	507.5	139.5	9.44241	2.66919
GCH1	-1.83487	4.2276	0.0344596	599.5	169	10.3777	3.03714
GCOM1.3	-2.97643	-0.875357	0.0273221	16.5	2	1.26591	0.1578
GDF6	-3.45254	-0.507416	0.00881945	23	2	0.289412	0.0258808
GLT8D2	-1.73128	4.25793	0.0457657	602.5	182.5	14.9486	4.65656
GNAT1	-3.07627	-1.11958	0.0207172	13.5	1.5	0.245603	0.0291435
GNRHR	-5.93512	-1.84486	0.0327643	7.5	0	0.0598383	0
GPR22	-5.83727	-1.90913	0.0482191	7	0	0.109909	0
GPRC5A	-2.36935	5.2074	0.00716815	1271.5	247.5	20.7695	4.15762
GRIK2	-2.84001	-0.973371	0.0417569	15	2	0.147873	0.0208591
GRIN2B	-3.52213	2.75673	0.000258762	252.5	22	1.97929	0.17735
H19	-2.85125	2.4773	0.00214144	198	27.5	4.12568	0.58928
HAPLN3	-2.67266	3.08393	0.00347533	298.5	47	7.34347	1.18909
HAS3	-1.95278	1.42827	0.0380405	85	22	0.939616	0.259067
HCCAT5	-4.72174	0.219346	0.000166	42.5	1.5	1.83602	0.0666407
HCG9	-3.79455	-1.66506	0.0227751	8.5	0.5	0.608994	0.0368403
HES2	-3.78773	0.645725	0.000780726	56.5	4	0.617656	0.0449694
HILPDA	-1.87983	5.46278	0.0295784	1425	389.5	46.9989	13.5228
HLF	-2.52852	0.126232	0.0206611	35	6	0.291115	0.0513225
HOXD13	-2.48726	3.21398	0.00571905	321	57.5	6.42416	1.18342
HPCA	-3.87585	-1.6106	0.0227751	9	0.5	0.309551	0.0176855
HRH3	-5.83727	-1.90589	0.0482191	7	0	0.121638	0
HSPB8	-4.67767	-0.298981	0.00109265	28.5	1	0.662962	0.0239223
IGFBP3	-7.26182	-0.843093	0.0126186	19	0	0.619197	0
IGFBPL1	-2.08097	1.3955	0.0275301	84.5	20	1.1057	0.269134
IL10RA	-2.01328	0.401623	0.0475712	40.5	10	0.515748	0.130961
IL32	-3.29869	0.516881	0.002751	50	5	2.63731	0.250483
ISM2	-3.29328	1.9159	0.000809033	137.5	14	2.1416	0.224245
ITGB3	-6.66263	-1.32303	0.00637942	12.5	0	0.118947	0
ITM2A	-7.37075	-0.750361	0.000900684	20.5	0	0.52055	0
KCNAB2	-1.97572	2.17342	0.0301541	145	37	1.63394	0.421547
KCNJ2	-2.20787	-0.117927	0.0467816	28	6	0.242103	0.0533521
KCNJ4	-3.02874	1.21984	0.00272594	82	10	2.06899	0.232037
KCNJ6	-6.34425	-1.55796	0.0161545	10	0	0.184072	0
KCNK6	-2.21005	2.21924	0.0149846	154.5	33.5	2.71001	0.604292
KCNK9	-6.19422	-1.66762	0.0227751	9	0	0.180272	0
KCNN3	-3.70881	-1.0819	0.0162256	14.5	1	0.0518638	0.00367837
KIF1A	-3.10913	5.30412	0.000615852	1454.5	169.5	7.72436	0.921325
LDHD	-2.71299	-0.412594	0.0165518	23.5	3.5	0.534755	0.0836862
LHX9	-2.70012	1.0097	0.00594972	68.5	10.5	1.26841	0.248395
LINC00087	-1.97331	0.823942	0.0446446	55	14	0.912165	0.23878
LINC00102	-6.11292	-1.72432	0.0227751	8.5	0	0.296071	0
LINC00260	-3.01918	-0.842047	0.0273221	17	2	0.620935	0.0751254
LINC00473	-6.60433	-1.3675	0.00856416	12	0	0.471381	0
LINC00957	-3.61675	-1.78055	0.0327643	7.5	0.5	0.228285	0.0495781
LMCD1-AS1	-3.31417	-1.36782	0.0457996	11	1	0.238599	0.0223067
LMO1	-6.02676	-1.78037	0.0327643	8	0	0.286806	0
LOC100093631.1	-3.5189	-1.84195	0.0482191	7	0.5	0.776169	0.0570148
LOC100129722	-6.27119	-1.61043	0.0161545	9.5	0	0.397857	0
LOC100130238	-5.38307	1.72814	4.38909e-06	129.5	3	1.55554	0.0370589
LOC100132529	-5.7323	-1.97639	0.0482191	6.5	0	0.542784	0
LOC100506082	-5.83727	-1.90913	0.0482191	7	0	0.727659	0
LOC100507003	-2.12143	0.414885	0.0322247	41.5	9.5	1.24127	0.292215
LOC145474	-6.11292	-1.72147	0.0227751	8.5	0	0.214784	0
LOC284454	-2.3484	0.362237	0.0251212	41	8	1.07813	0.216341
LOC401127	-3.3776	-1.32334	0.034781	11.5	1	0.324777	0.0290433
LPAR1	-3.84342	-0.47174	0.0207172	12	1	0.43655	0.0264398
LRP1B	-7.79193	3.52471	7.60042e-10	468	2	1.31842	0.00579426
LRRC16B	-2.78199	0.622749	0.00638331	52	7.5	0.526445	0.0780855
LRRC3	-2.05144	2.28897	0.0230724	159	38.5	2.95595	0.736071
LRRC32	-6.19422	-1.66762	0.0227751	9	0	0.10282	0
MAGEA1	-2.30563	1.76892	0.013821	113.5	23	3.09287	0.644544
MAGEA2	-7.59689	-0.558906	0.0004943	24	0	3.11306	0
MAGEA2.1	-6.7726	-1.23596	0.00481584	13.5	0	1.63399	0
MAGEA3	-6.90629	5.46737	4.19286e-10	1803	15	48.7042	0.416697
MAGEA6	-3.38902	2.42949	0.000452965	199	19	5.43044	0.535899
MAMSTR	-2.67807	1.17383	0.00693111	77	12	2.44288	0.36397
MAN1A1	-5.83727	-1.90589	0.0482191	7	0	0.064848	0
MAP1A	-2.50456	4.56259	0.0048797	824	146	3.73468	0.680515
MAP2K6	-3.10046	2.44245	0.00109746	197	23	4.90868	0.589366
MAP3K8	-1.84313	3.20774	0.03606	294.5	82.5	4.55191	1.31136
MAPT	-2.56078	3.71158	0.00444745	458	78	3.6169	0.648012
MAPT-IT1	-5.83727	-1.90589	0.0482191	7	0	0.108087	0
MGC12916	-2.16251	0.919225	0.0239022	60.5	13.5	1.40453	0.322307
MIR17HG	-2.25059	2.31381	0.013752	166	35	1.70091	0.464975
MIR614	-2.4642	-0.435027	0.0360131	22.5	4	11.6425	2.12855
MLKL	-1.78988	3.37552	0.0405477	328.5	95.5	6.10467	1.82511
MMP20	-6.71866	-1.27989	0.00637942	13	0	0.309515	0
MMP8	-6.02676	-1.78333	0.0327643	8	0	0.121911	0
MRO	-5.83727	-1.90589	0.0482191	7	0	0.0632378	0
MYT1	-2.46728	1.39612	0.0103738	88.5	16	0.744618	0.138442
NEGR1	-2.21198	4.47688	0.0117229	751	163	6.16937	1.37704
NEUROD2	-6.11292	-1.72432	0.0227751	8.5	0	0.130556	0
NFATC2	-2.19178	1.8485	0.0182324	118.5	26	0.746743	0.174918
NHLRC1	-6.02676	-1.78333	0.0327643	8	0	0.174584	0
NKX2-8	-1.81175	2.51355	0.0409949	180	51.5	4.64927	1.36798
NPHS1	-5.7323	-1.97639	0.0482191	6.5	0	0.060252	0
NPTXR	-2.06059	0.564304	0.0414211	46	11	0.368397	0.0905962
NR4A1	-2.47416	5.3413	0.00513032	1411.5	255.5	24.2412	4.81132
NR4A2	-5.35631	4.91148	1.46536e-07	1206	29.5	15.9059	0.400121
NRTN	-2.12286	1.32046	0.0231766	80.5	18.5	3.39574	0.802545
NSG1	-3.37048	-0.0798974	0.00518687	32	3	0.594908	0.0573562
NYAP1	-2.06131	2.14213	0.0227085	143.5	34.5	1.86515	0.461147
OCA2	-4.48952	-0.459452	0.00211658	25	1	0.371018	0.0152621
OLFML2A	-3.07285	1.72245	0.00173807	118	14	0.838846	0.10235
ONECUT1	-2.05792	0.141099	0.0498142	33.5	8	0.736591	0.180897
ONECUT2	-1.95086	3.09771	0.0278207	277	72	0.800145	0.213885
OTOL1	-3.90056	-0.482632	0.00252567	24	1.5	0.779417	0.0500967
OXCT1-AS1	-5.7323	-1.973	0.0482191	6.5	0	0.185255	0
PALM3	-1.98611	6.43871	0.0216511	2849	723.5	58.7072	15.3319
PAX1	-3.34234	2.23138	0.000585349	172.5	17	1.501	0.152409
PAX2	-2.09797	3.66235	0.0172453	419.5	98.5	4.78619	1.14334
PCDH9	-2.51591	4.00768	0.00483183	560.5	98.5	4.26164	0.770188
PCDHA3	-5.83727	-1.90913	0.0482191	7	0	0.13617	0
PCDHA4	-5.83727	-1.90589	0.0482191	7	0	0.130449	0
PDE4B	-7.40751	3.14567	3.78222e-09	358.5	2	4.30738	0.02734
PDGFRA	-3.57221	-0.411139	0.00629519	25	2	0.1771	0.0145703
PDX1-AS1	-5.7323	-1.973	0.0482191	6.5	0	0.151202	0
PEG10	-3.68434	3.29722	0.000121044	372	29	2.61812	0.21098
PIK3IP1	-3.40758	3.25003	0.000287525	354.5	33.5	6.67575	0.670174
PITX3	-6.34425	-1.55796	0.0161545	10	0	0.33552	0
PLIN5	-2.79151	-1.00989	0.0417569	14.5	2	0.276635	0.03924
PLK2	-4.28989	5.25227	7.98168e-06	1489.5	76.5	24.4419	1.29323
PLXNC1	-3.57702	3.60264	0.000148594	458	38.5	2.9035	0.251002
PNMA2	-2.82421	3.51452	0.00198718	409	58	3.9305	0.573207
POU3F2	-6.11292	-1.72432	0.0227751	8.5	0	0.096855	0
PPM1H	-4.25231	3.36695	1.71006e-05	400	21	3.00453	0.162216
PRDM13	-7.10246	-0.974535	0.00222005	17	0	0.247095	0
PREX2	-4.04029	2.49036	5.86268e-05	214.5	13	1.94647	0.121318
PRKCB	-2.8066	1.67896	0.00374264	112	16	1.0221	0.141328
PRTN3	-2.28283	-0.0629201	0.0366724	29.5	6	1.37245	0.287068
PSD4	-2.37364	0.109219	0.023086	34	6.5	0.314226	0.0617783
PTPRD	-4.02588	-1.50995	0.0161545	10	0.5	0.0460635	0.00236857
PTPRN2	-2.29029	-0.722033	0.0461955	17.5	3.5	0.173791	0.0357451
RAB3A	-1.71302	4.20013	0.0473931	577	177	17.9021	5.64754
RAB3C	-3.11918	0.0775941	0.0063193	35.5	4	1.63849	0.189861
RAET1G	-6.54357	-1.41339	0.00856416	11.5	0	0.55269	0
RASL10B	-2.20077	0.24891	0.0368442	37	8	0.539479	0.119956
RASSF5	-1.76036	2.70273	0.0459475	204	60.5	3.03683	0.870381
REXO1L1.1	-6.48014	-1.46078	0.0116671	11	0	0.0860382	0
RGCC	-2.13592	0.0264393	0.0484502	31	7	1.30296	0.302569
RIIAD1	-6.11292	-1.72432	0.0227751	8.5	0	0.869992	0
RIMS3	-2.19158	3.59301	0.0135469	404.5	89	2.60584	0.589629
RTN4RL1	-2.69065	2.79714	0.00349466	244.5	38	3.59874	0.575194
RUFY4	-5.83727	-1.90589	0.0482191	7	0	0.122633	0
RYR2	-4.31164	1.87842	4.66143e-05	140.5	7	0.399823	0.0204856
S1PR1	-8.59316	0.335832	1.59765e-05	48	0	0.732907	0
S1PR3	-1.83033	2.8513	0.0409627	123.5	47	1.65927	0.688771
SCARA3	-1.74192	3.20583	0.0478649	289.5	87	3.70022	1.14752
SCARNA7	-2.18095	0.388439	0.0352338	41	9	5.78599	1.30616
SCUBE1	-3.22695	-1.00976	0.0162256	15	1.5	0.180598	0.0185726
SERPINF1	-2.06253	2.76366	0.020786	222.5	53.5	6.7592	1.67139
SHISA2	-2.56412	-0.0802429	0.0231368	30	5	0.483595	0.0828876
SHISA7	-1.99098	2.55316	0.0266076	190	48	1.46617	0.380917
SLC16A2	-1.92509	4.08339	0.0274225	549.5	145.5	6.17974	1.68277
GPRC5B	-2.32927	3.76129	0.00871295	462.5	92.5	5.40223	1.11112
SLC2A4	-3.12521	0.910985	0.00218603	66	7.5	0.976065	0.114066
SLC38A3	-5.83727	-1.90589	0.0482191	7	0	0.132895	0
SLC8A1	-2.36523	-0.509072	0.049219	21	4	0.167386	0.0327884
SMCR5	-6.19422	-1.66762	0.0227751	9	0	0.147374	0
SNORA75	-2.39177	-0.344513	0.030963	24	4.5	8.15828	1.57311
SOCS2	-2.06395	6.96327	0.0172147	4143.5	997	76.8589	18.9769
SRGAP3	-3.74135	0.901889	0.000641766	68	5	0.353395	0.0267227
ST7-AS1	-2.19182	0.157741	0.0313467	34.5	7.5	1.2246	0.273775
STX11	-2.69576	-0.610801	0.0322415	20	3	0.169223	0.0261042
TCP10L	-2.72591	-0.237332	0.0200574	27	4	0.46622	0.0710307
TET1	-1.84483	5.17045	0.0327662	1157	324	5.62204	1.61907
TJP3	-2.55757	1.59466	0.00688167	103	17.5	1.56296	0.292503
TMCC3	-8.73577	0.468334	9.43113e-06	53	0	0.420982	0
TMEM151A	-4.31777	0.219273	0.000620821	42	2	0.773101	0.0378596
TMEM37	-2.76405	2.15056	0.00344475	156	23	4.30643	0.65295
TMEM92	-3.17854	-0.723101	0.0183347	19	2	0.32971	0.0356918
TNNI3	-3.45165	3.28989	0.000245172	365.5	33.5	20.2395	1.90772
TNS1	-6.19422	-1.66762	0.0227751	9	0	0.0407874	0
TPTE	-2.45363	0.742979	0.0155349	55	10	1.17171	0.219584
TRIB2	-4.55716	0.956812	0.000101272	73	3	0.771589	0.0337389
TRIM55	-3.28699	1.69552	0.000947708	117.5	12	2.19209	0.212855
UTF1	-6.34425	-1.55796	0.0161545	10	0	0.402508	0
VANGL2	-4.48952	-0.459452	0.00211658	25	1	0.217536	0.00894851
WDR63	-2.27327	-0.299755	0.0446974	24.5	5	0.379438	0.0796349
WLS	-3.25207	-0.666427	0.0151503	20	2	0.33312	0.0539425
WNT11	-3.56799	0.454473	0.00160136	48.5	4	1.17211	0.0994134
WNT3A	-3.12473	2.11888	0.00120825	157	18	2.46013	0.290062
WNT5A	-2.05171	1.18844	0.0287048	72.5	17.5	0.546598	0.135684
ZFP42	-4.18694	0.824547	0.000170538	65.5	3.5	1.15281	0.0633498

## Sheet: RRA-L_case_RRA-H_ctrl_365_Up
Gene	logFC	logCPM	PValue	RRA-H_ctrl	RRA-L_case	RRA-H_ctrl_RPKM	RRA-L_case_RPKM
42064	6.18544	-1.67077	0.0227751	0	9	0	0.192168
ABCC2	4.68978	1.29371	6.09492e-05	3.5	94	0.03227	0.891287
ACRBP	5.82852	-1.91178	0.0482191	0	7	0	0.177756
ACTG2	1.86471	8.60661	0.0301102	3457	12668.5	120.956	455.842
ACVR1C	2.91516	-0.91145	0.0336648	2	16	0.0115001	0.0920131
ADAM23	3.57861	1.01252	0.000812836	6	73.5	0.0448869	0.565477
ADAMTS1	2.80541	5.73039	0.00171085	273	1921	2.73353	19.781
ADAMTS4	5.92636	-1.84455	0.0482191	0	7.5	0	0.0829163
ADM2	3.27328	0.214422	0.00401176	4	40	0.0462006	0.475123
ADM5	2.35603	0.105723	0.0348643	6.5	34	0.143327	0.770996
AKAP6	6.28862	6.32417	2.80311e-09	41.5	3274	0.186065	15.0958
ALPK1	2.24083	1.92385	0.0165769	26.5	126.5	0.228032	1.12136
AMH	2.69969	2.04249	0.00416081	22	144.5	0.525138	3.54713
ANK2	3.31924	4.15855	0.000342227	66.5	669	0.369937	3.87453
ANKFN1	5.92636	-1.84455	0.0482191	0	7.5	0	0.14806
ANKRD31	6.56482	1.43514	1.23052e-06	1	107	0.0077154	0.848988
ANO3	2.40659	6.45247	0.00613034	571.5	3049.5	4.53019	24.8592
AOC3	2.17879	0.53612	0.0312338	10	46	0.115501	0.748041
ARAP2	3.87034	1.27245	0.000285518	6	90	0.0379545	0.585482
ARHGAP42	4.33895	0.767789	0.000216204	3	63.5	0.0294004	0.639977
ARHGAP9	2.40474	0.329556	0.0275911	7.5	40.5	0.135012	0.741185
ASB5	3.66547	-0.326856	0.00456939	2	27	0.0307495	0.426905
ATRNL1	1.87446	1.37789	0.0455201	22	81.5	0.117332	1.54473
BCAT1	2.64629	3.96618	0.00320428	88	555	0.448349	2.75002
BCHE	6.65381	-1.32471	0.00856416	0	12.5	0	0.244649
BDNF	2.81104	-0.160577	0.0152402	4	29	0.0407598	0.316196
BEND4	2.36653	2.15244	0.0101318	29	151	0.152603	0.817148
BEND6	3.47992	-1.24171	0.034781	1	12.5	0.017261	0.221889
BEST1	3.34357	2.32192	0.000547489	18	185	0.297857	2.78024
BRICD5	2.05626	1.35031	0.0316408	19.5	82	1.04864	4.53485
BRINP3	6.59551	-1.37125	0.00856416	0	12	0	0.199275
C15orf37	1.95109	1.08095	0.0420188	17	66.5	0.516434	2.07753
C1orf101	7.25297	-0.84631	0.00139115	0	19	0	0.298913
C2	4.14584	-1.41459	0.0457996	0.5	11	0.0113089	0.24423
C2orf27B	5.82852	-1.91178	0.0482191	0	7	0	0.253017
C3orf18	3.58565	-0.725832	0.0183347	1.5	19.5	0.0292037	0.36745
C3orf70	5.82852	-1.90854	0.0482191	0	7	0	0.0568119
C4orf32	4.5869	4.24883	3.44049e-06	31	752.5	0.529595	13.2205
C6orf52	3.78748	-1.0118	0.0162256	1	15.5	0.0678865	1.15305
C7orf69	7.3619	-0.756749	0.00111513	0	20.5	0	1.48084
C8orf34	3.69176	-0.0306193	0.00399788	2.5	34	0.043901	0.614005
C9orf131	5.82852	-1.90854	0.0482191	0	7	0	0.107047
CA13	3.6232	2.22061	0.000248515	14	175	0.169126	2.17411
CAPS2	4.07908	-0.78624	0.00663559	1	19	0.0246403	0.372405
CBX3P2	6.10414	-1.7245	0.0327643	0	8.5	0	0.284874
CCDC147	2.9366	0.0891309	0.0126934	4.5	35.5	0.0632556	0.513185
CCDC181	2.29877	0.629131	0.0226975	10	50	0.249572	1.28329
CCL27	5.92636	-1.84765	0.0482191	0	7.5	0	0.816348
CD160	1.89958	4.44377	0.0288357	188.5	708	5.37567	20.7641
CDC42EP3	4.25724	6.66957	8.0135e-06	208	4004.5	1.87902	37.6526
CDH10	3.27328	0.214422	0.00401176	4	40	0.0542144	0.557537
CDK6	2.41089	2.47446	0.00882248	35.5	190.5	0.142925	0.778656
CDYL2	3.5268	1.17565	0.000773287	7	82.5	0.145857	1.76784
CEACAM19	2.1684	0.932957	0.0303467	13.5	61.5	0.280043	1.31198
CEND1	1.93912	2.72736	0.0302522	55.5	214.5	1.57026	6.24115
CFH	5.73658	7.69598	1.89e-08	157	8429.5	1.7547	115.569
CFHR1	3.9846	1.12847	0.000267217	5	81.5	0.17953	3.00943
CFLAR-AS1	6.18544	-1.67077	0.0227751	0	9	0	0.488145
CHRNA10	6.2624	-1.61369	0.0227751	0	9.5	0	0.233922
CILP2	2.23986	3.85047	0.0112897	103	490	1.14235	5.58878
CLCF1	1.95361	2.3607	0.0314992	42.5	166	1.12699	4.58848
CLCN4	2.05666	0.896054	0.0344338	14	59	0.0960492	0.416272
CLDN16	3.24497	2.19457	0.000890838	17.5	168	0.249	2.45827
CLDN4	6.59551	-1.36903	0.00856416	0	12	0	0.313877
CLDN9	2.81505	-0.512936	0.0229108	3	22	0.0681514	0.513968
CLIC2	5.82852	-1.90854	0.0482191	0	7	0	0.124442
CNN1	1.98057	5.35361	0.0225817	339.5	1348.5	9.96883	40.7206
COL24A1	7.43021	-0.699057	0.000900684	0	21.5	0	0.158413
CORIN	6.18544	-1.66803	0.0227751	0	9	0	0.145039
CPED1	2.31311	0.259264	0.0334134	7.5	38	0.0568996	0.342089
CRABP2	2.41072	2.08828	0.00912584	27	145	1.24186	7.03711
CTGF	3.89358	9.5948	3.02291e-05	2007	30015	39.8917	613.526
CTSO	2.85974	-0.122159	0.0133396	4	30	0.063512	0.489865
CYP4F11	3.61127	-0.370108	0.00535262	2	26	0.0313287	0.418837
DACH2	6.70984	-1.28172	0.00637942	0	13	0	0.257593
DCDC2	5.92636	-1.84455	0.0482191	0	7.5	0	0.0873312
DCHS1	6.59551	-1.37125	0.00856416	0	12	0	0.0534613
DDR2	3.6146	4.83014	0.000104469	88	1086	1.29525	16.4384
DGKB	6.50612	0.570561	3.90451e-05	0.5	57	0.00838409	0.408418
DLGAP1	2.62182	0.410332	0.0128803	7	44	0.0635335	0.417466
DMD	5.93355	4.51774	2.44695e-08	15	930	0.0499216	8.17493
DNAAF1	6.53476	-1.41705	0.0116671	0	11.5	0	0.232979
DNAH3	3.54841	-0.756388	0.0183347	1.5	19	0.00565584	0.0736747
DNAJA1P5	4.25997	3.08318	1.89236e-05	17	330	0.444272	8.86897
DOCK10	6.18544	-1.66803	0.0227751	0	9	0	0.0580046
DOCK3	4.24219	3.87454	1.36132e-05	30	573.5	0.159578	3.13721
DOK6	3.76106	0.257896	0.00155059	3	42.5	0.0157049	0.228803
DST	1.86389	7.27069	0.0303093	1369.5	5016	3.55622	13.4467
DUOX1	3.58989	-1.16157	0.026706	1	13.5	0.00848736	0.117833
EDAR	5.82852	-1.90854	0.0482191	0	7	0	0.0795555
EDIL3	6.66999	5.75732	8.84958e-10	21.5	2215.5	0.211683	22.3566
EFCAB13	3.13039	-0.487189	0.019435	2.5	23	0.0294748	0.117072
EFEMP1	3.10374	0.808545	0.00314163	7	61.5	0.106777	0.956907
EGR3	1.84477	2.4336	0.0409061	47.5	172	0.511969	2.09825
ELL2	2.7723	7.53719	0.00182595	976	6710	7.51778	53.1522
ENAM	6.01799	-1.78327	0.0327643	0	8	0	0.0675255
ENG	3.08383	-0.785996	0.0223148	2	18	0.0358764	0.269311
ENKUR	3.74479	0.914219	0.000597259	5	69	0.119841	1.44195
ENO4	4.38435	-1.24186	0.026706	0.5	13	0.00812743	0.217313
ENPP1	4.72372	2.17088	1.42308e-05	6.5	176	0.0406754	1.13263
EPHA6	4.57986	0.4618	0.00023965	2	51	0.0795896	0.664268
EPS8	2.33963	2.49321	0.0107224	37.5	191.5	0.427825	2.24679
ESRP1	1.96952	1.51191	0.0341334	23	91	0.284427	1.18613
ETS1	1.84936	2.9669	0.0359418	69	250.5	0.618367	2.28864
FAM106A	2.86971	-0.944597	0.0417569	2	15.5	0.0408331	0.325442
FAM107B	2.41226	3.96524	0.00662589	101	541.5	1.44105	7.93072
FAM110C	2.70489	1.72672	0.00523547	17.5	115.5	0.205647	1.39581
FAM129A	3.00808	5.03768	0.00087668	149	1207	0.995689	8.29476
FAM154B	3.30744	-0.122335	0.00593201	3	31	0.0446359	0.474334
FAM198B	4.47236	1.27193	6.83356e-05	4	92	0.0410371	0.919087
FAM26D	2.84887	4.92132	0.00153658	151.5	1099	5.18664	38.9901
FAM66D	3.64188	-1.12124	0.0207172	1	14	0.0434829	0.626045
FAM66E	3.34631	-0.911579	0.0336648	1.5	16.5	0.0487136	0.551064
FBXL7	9.27401	0.977012	1.2143e-06	0	77.5	0	0.901907
FGF1	3.16122	-0.240814	0.00903024	3	28	0.0344114	0.358574
FLJ46906	2.52804	4.2174	0.00464168	112.5	653.5	5.23391	31.2664
FMN1	3.78947	1.40959	0.000300604	7	99	0.0292673	0.350432
FMN2	6.01799	-1.78624	0.0327643	0	8	0	0.0595955
FOXD4	3.42162	-1.28141	0.034781	1	12	0.0212941	0.262784
FOXP1	2.64207	-0.6429	0.0385026	3	19.5	0.020267	0.126506
FPR3	5.82852	-1.90854	0.0482191	0	7	0	0.133193
FRMD4B	10.8133	2.46986	2.31387e-09	0	225.5	0	2.05279
FSIP2	5.82852	-1.90854	0.0482191	0	7	0	0.0159232
GABRG1	6.10938	1.00297	7.21383e-06	1	78	0.00688093	0.551952
GALNT3	5.92636	-1.84455	0.0482191	0	7.5	0	0.109946
GAPDHS	2.02938	0.96957	0.035573	15	62	0.495427	2.10591
GBP2	2.03579	5.09461	0.0193196	275	1135	3.09942	13.1554
GBP3	3.019	1.63414	0.00232462	13.5	111	0.206808	1.7487
GLI3	6.47134	-1.46434	0.0116671	0	11	0	0.0641364
GLIPR1	3.72846	4.79852	6.956e-05	80	1068.5	1.40908	19.3544
GPR116	2.91516	-0.91145	0.0336648	2	16	0.0167617	0.137901
GPR65	4.63547	-0.325971	0.00128085	1	28	0.0102986	0.296548
GRIK5	3.75044	0.778642	0.0010057	4.5	62.5	0.0593166	0.847234
GSTA1	6.47134	-1.46434	0.0116671	0	11	0	0.418441
GUCY1A3	4.95611	-0.0487732	0.000454346	1	35	0.0209328	0.176542
HECW2	3.75427	2.12417	0.000177131	12	164.5	0.0806875	1.1375
HIST1H1B	5.82852	-1.91178	0.0482191	0	7	0	0.424363
HIST1H2AI	2.68157	-0.261354	0.0231099	4	26.5	0.397187	2.70608
HIST1H2AJ	2.59211	0.0728245	0.023086	5.5	34	0.583453	3.70921
HIST1H2BM	2.01959	0.867706	0.0391617	14	57.5	1.46184	6.17447
HIST1H3B	3.00196	-0.847359	0.0273221	2	17	0.197331	1.72494
HIST1H3D	2.70841	-0.241646	0.0200574	4	27	0.383293	2.66069
HIST2H2BF	2.1194	1.03901	0.0280341	15	66	1.41122	6.38566
HIST2H3A	3.40376	-0.536974	0.0105104	2	22.5	0.183709	2.1254
HIST2H3A.1	2.52736	-0.725476	0.0461955	3	18	0.275563	1.70032
HLA-DPA1	4.28892	1.10389	0.000133449	4	81	0.111345	2.35414
HSF4	1.97312	1.13749	0.0428262	17.5	69.5	0.424468	1.65855
HSPA1L	3.14681	0.523503	0.00472768	5.5	50	0.10096	0.943879
ICA1	6.33546	-1.56132	0.0161545	0	10	0	0.217483
IFIT1	2.63351	4.67157	0.00313395	145	906	1.54206	9.82128
IFIT2	2.67725	2.63718	0.0036575	34	219.5	0.453043	3.00784
IFNE	3.30879	0.243404	0.00359829	4	41	0.126378	1.33215
IGFBP2	2.16563	10.8127	0.00139115	13498.5	60938	240.452	1116.45
IL21R	3.52597	-0.439272	0.00743482	2	24.5	0.0298307	0.36406
IMPG2	5.82852	-1.91178	0.0482191	0	7	0	0.0401397
INPP4B	9.03205	4.76309	3.70205e-12	2	1119	0.0231462	13.318
IRS1	5.11329	5.28981	3.40749e-07	45	1571.5	0.239887	8.61526
JAM2	4.45463	1.80812	3.34855e-05	6	135	0.066292	1.49422
KCNMB3	1.85313	2.44003	0.0400105	47.5	173	1.01786	3.96643
KCNT2	4.35099	0.258473	0.000554409	2	43.5	0.0157624	0.352567
KLF12	2.39016	3.61325	0.00736658	80	422.5	0.341517	1.85485
KLF5	3.27328	0.213678	0.00401176	4	40	0.052238	0.688979
KLHL4	8.35751	0.120018	3.6339e-05	0	41	0	0.564104
KRT222	2.91516	-0.91145	0.0336648	2	16	0.0536832	0.441659
LAMB1	2.98928	5.95416	0.000904938	285	2278	2.27035	18.6622
LCP1	4.63547	-0.327052	0.00128085	1	28	0.0122876	0.353823
LEF1	6.18544	-1.67077	0.0227751	0	9	0	0.196061
LIFR	2.87225	3.48951	0.00165202	55	406	0.257507	1.95484
LIMS1	2.21364	7.58197	0.0109917	1398.5	6527.5	15.2408	71.6779
LINC00174	1.86089	2.67926	0.0364496	56	205	0.589496	2.21925
LINC00266-1	2.28472	-0.282191	0.0446974	5	25	0.322062	1.65603
LINC00326	2.02718	0.548202	0.0448499	11	45.5	0.42197	1.79498
LINC00525	6.33546	-1.56386	0.0161545	0	10	0	0.403135
LINC00638	2.62098	-0.160487	0.0298844	4.5	28.5	0.083227	0.542071
LINC00921	3.96125	-0.877718	0.010216	1	17.5	0.0190705	0.343209
LINC00950	3.39728	-0.0493254	0.00454775	3	33	0.0266369	0.301325
LINC00961	3.94704	3.25008	5.47725e-05	23.5	366.5	0.70789	11.3535
LINC01024	2.07777	0.759063	0.040745	12.5	53.5	0.265644	1.0463
LIPA	2.42036	7.67128	0.00578776	1320.5	7113	23.4449	129.801
LMO7	2.49761	4.30197	0.00504178	121.5	691	0.961237	5.64129
LOC100093698	2.17048	0.595581	0.0354224	10.5	48	0.349526	1.6432
LOC100129269	6.70984	-1.28381	0.00637942	0	13	0	0.403762
LOC100129550	3.14123	1.02131	0.00228295	8	72	0.0631032	0.584054
LOC100272217	6.33546	-1.56386	0.0161545	0	10	0	0.223275
LOC100288842	2.21497	0.423639	0.0322247	9	42.5	0.718922	3.4913
LOC100289495	2.82279	-0.976826	0.0417569	2	15	0.0238332	0.183825
LOC100289580	3.64188	-1.12311	0.0207172	1	14	0.0143029	0.205926
LOC100506123	1.85853	2.41409	0.0396628	46.5	170	0.999775	3.75887
LOC100506123.1	1.8906	3.01951	0.0320751	70	261.5	1.50504	5.78203
LOC100507564	6.10414	-1.72735	0.0327643	0	8.5	0	0.488112
LOC100652791	2.67836	-0.614632	0.0322415	3	20	0.134079	0.919241
LOC101927528	7.73028	-0.439686	0.000341383	0	26.5	0	0.482515
LOC284581	4.44809	0.867063	0.000146292	3	68.5	0.0538591	1.2647
LOC285847	3.36056	-0.304013	0.0104531	2.5	27	0.0703052	0.780855
LOC401980	2.36541	0.384679	0.0229013	8	42	0.198912	1.07394
LOC643201	3.58565	-0.725832	0.0183347	1.5	19.5	0.0162757	0.217591
LOC653712	2.08907	0.595641	0.0382879	11	47.5	0.464014	2.06059
LOC731223	6.2624	-1.61369	0.0227751	0	9.5	0	0.932332
LRRC8C	2.74422	2.31527	0.00335067	26	176	0.168007	1.16957
LRRIQ3	2.60483	-0.67036	0.0385026	3	19	0.0488157	0.317944
LUCAT1	2.38149	-0.486871	0.049219	4	21.5	0.156978	0.887893
LURAP1L	2.64879	3.3599	0.00359506	57.5	363.5	0.995459	6.47171
MAGI2	2.14946	0.758499	0.0296779	12	54	0.0833098	0.385538
MAML2	3.3308	1.62272	0.000873346	11	112.5	0.0729524	0.767288
MAML3	7.67506	-0.48772	0.00040966	0	25.5	0	0.172299
MARK1	7.46318	-0.669683	0.000732646	0	22	0	0.202311
MBNL3	3.23618	-0.180358	0.00782613	3	29.5	0.0125876	0.12611
MCTP1	1.69704	4.85038	0.0489394	279	910.5	3.60118	13.3541
MEFV	6.405	-1.51325	0.0161545	0	10.5	0	0.158805
METTL20	2.56891	-0.348472	0.030963	4	24.5	0.0891295	0.552365
MID1	3.63856	4.4394	0.000101901	66	828.5	1.1875	8.66044
MLLT3	2.08887	3.0595	0.0192407	64.5	276.5	0.443558	1.94973
MMP12	4.68587	-0.282957	0.00109265	1	29	0.0248242	0.740341
MMP3	5.69747	9.00395	2.1046e-08	399.5	20866	10.1777	546.676
MOK	1.82482	4.81664	0.0347618	254.5	907.5	5.79555	29.312
MOXD1	5.25213	0.21398	0.000166	1	43	0.0153242	0.677649
MST1L	2.28788	1.76366	0.0143406	23	113.5	0.229459	1.16448
MST1P2	1.78694	2.3742	0.0454574	47	163.5	0.830348	2.97057
MTUS1	2.71107	2.28701	0.00373099	26	172	0.193515	1.28974
MUC15	2.74786	6.74819	0.0020163	573	3873.5	8.013	55.6924
MUSK	4.22393	4.13762	1.4293e-05	36.5	688.5	0.617215	11.9731
MYBPC2	6.01799	-1.78327	0.0327643	0	8	0	0.106487
MYH15	2.12363	0.199177	0.0449855	8	35.5	0.0526663	0.240342
MYO10	2.09652	2.91445	0.0187838	58	250	0.236314	1.04752
MYO1B	4.45987	5.65665	3.92471e-06	90	1995.5	0.849648	19.3541
NAALAD2	2.96009	0.244277	0.00731957	5	40	0.0728569	0.599405
NANOG	2.82279	-0.978524	0.0417569	2	15	0.0443948	0.342415
NEDD4L	3.19144	3.28119	0.000615358	39	359.5	0.224389	2.03864
NIPAL4	6.18544	-1.66803	0.0227751	0	9	0	0.131452
NKPD1	2.2697	0.607001	0.0245495	10	49	0.0993603	0.500689
NMU	2.32101	2.42021	0.0108963	36	181.5	2.05457	10.6525
NPAS3	6.33546	-1.56386	0.0161545	0	10	0	0.0820497
NPW	6.47134	-1.46197	0.0116671	0	11	0	0.51852
NR3C1	3.94751	1.73664	0.000140747	8	126	0	0.854214
NRIP1	2.29421	1.76878	0.013821	23	114	0.141757	0.72257
NUTM1	6.01799	-1.78327	0.0327643	0	8	0	0.0931986
OR10AD1	5.92636	-1.84765	0.0482191	0	7.5	0	0.376513
OR2H2	5.82852	-1.91178	0.0482191	0	7	0	0.315378
OSGEPL1-AS1	5.92636	-1.84765	0.0482191	0	7.5	0	0.511671
PAX8-AS1	4.58896	-1.08579	0.0162256	0.5	15	0.0124055	0.382731
PBDC1	12.3567	3.99696	3.40705e-12	0	657.5	0	26.3509
PCDH18	7.3265	-0.786485	0.00111513	0	20	0	0.162237
PCDH7	2.09527	1.54802	0.0247517	22	95	0.24285	0.522723
PCF11	1.94634	5.86635	0.0245595	494	1916	3.89135	15.5213
PCLO	2.12986	2.61203	0.0180073	46	203	0.125313	0.591561
PDCD4	2.07941	5.19365	0.0169037	287.5	1223	5.88535	25.7598
PDGFC	6.59551	-1.37125	0.00856416	0	12	0	0.19106
PDLIM3	6.65381	-1.32687	0.00856416	0	12.5	0	0.20931
PFKFB1	3.46616	-0.487296	0.00881945	2	23.5	0.0397809	0.662771
PHF8	2.68286	5.15454	0.00264917	197	1273.5	2.02368	13.4481
PHLDA1	5.12015	5.23121	3.38538e-07	43	1509	0.338663	12.2222
PKDREJ	2.81104	-0.160577	0.0152402	4	29	0.0243186	0.181316
PLAT	5.20792	3.30535	9.12475e-07	10.5	395	0.161116	5.96203
PLXDC2	9.40707	1.10394	6.95761e-07	0	85	0	0.331963
PMFBP1	3.7681	-0.242021	0.00336765	2	29	0.0279833	0.404097
POSTN	2.29272	0.152781	0.0313467	7	35	0.104317	0.508104
PPP1R10	1.96048	6.06842	0.0234854	564	2209	5.72484	23.0589
PPP1R3F	1.92036	1.09736	0.0476972	17.5	67	0.237603	0.943598
PRKCA	3.82964	5.62859	4.41574e-05	133.5	1911.5	0.708907	10.4386
PRKCH	3.19858	4.15378	0.000519806	71.5	661.5	0.949734	9.03618
PRKG1	4.22257	-0.670823	0.00442948	1	21	0.00903506	0.180824
PROZ	6.47134	-1.46197	0.0116671	0	11	0	0.353806
PSMD5-AS1	1.72955	4.05878	0.0456207	158	527.5	1.93736	6.65173
PSMG3-AS1	2.43485	1.14465	0.0140621	13.5	74	0.162917	0.721419
PTK6	4.27002	-1.32672	0.034781	0.5	12	0.00969	0.239163
PTPRG	1.94293	4.90642	0.0253204	254	983	1.82769	7.27414
RAB39B	1.91449	4.97179	0.0273589	270	1024.5	3.58028	13.9709
RAB40AL	6.59551	-1.36903	0.00856416	0	12	0	0.558512
RAD9B	1.86372	2.01755	0.0399558	35	128.5	0.768899	2.08674
RDH5	6.65381	-1.32471	0.00856416	0	12.5	0	1.21431
REM2	6.405	-1.51325	0.0161545	0	10.5	0	0.270506
RFTN1	2.75913	0.423954	0.0117489	6.5	45	0.100835	0.717908
RGS3	1.9145	4.89243	0.0271421	255.5	969.5	4.13219	28.1753
RGS7	6.59551	-1.37125	0.00856416	0	12	0	0.251593
RHOH	2.92985	-0.0672886	0.0117068	4	31.5	0.108665	0.880035
RNF150	2.85974	-0.123097	0.0133396	4	30	0.0399658	0.308254
RNF217	2.21914	4.0583	0.0119881	120.5	565	1.16305	5.61222
RORB	3.02394	0.536223	0.00472768	6	50	0.0775308	0.664434
RPL3L	2.38263	0.695152	0.0180333	10	53	0.304579	1.6601
RPS2P32	6.76378	-1.23997	0.00637942	0	13.5	0	0.630778
RPS6KA6	8.09512	5.35444	1.03973e-11	6	1685	0.034055	9.83531
RUNX1	2.28567	0.684413	0.0261683	10.5	52	0.0672239	0.342371
RXFP1	3.23484	-0.670592	0.0151503	2	20	0.0257698	0.25341
RYR3	2.39522	-0.200853	0.0340885	5	27	0.0149801	0.0831894
SAMD12	2.05666	0.896054	0.0344338	14	59	0.0735125	0.372361
SAMD9	3.4353	-0.513151	0.00881945	2	23	0.0137904	0.163092
SCNN1D	2.53705	2.55945	0.00572446	35	205	0.533712	3.2198
SDSL	1.87569	2.89135	0.0348295	64.5	238.5	2.15016	8.17634
SECTM1	5.82852	-1.91178	0.0482191	0	7	0	0.146909
SEL1L3	2.84683	4.18784	0.00163399	91	659.5	0.931608	6.9433
SEMA3C	1.72859	5.01901	0.0446048	308.5	1029	2.77675	9.5248
SERPINB8	1.81225	2.67931	0.0422018	57.5	203.5	0.793888	4.38306
SERPINE1	4.55994	6.13596	2.56098e-06	117.5	2791.5	1.71536	41.9096
SKAP1	8.44265	0.197988	2.84133e-05	0	43.5	0	1.32443
SLC22A23	1.87336	4.105	0.0312132	151	557	1.11062	4.98476
SLC23A3	3.83293	-0.977092	0.0128214	1	16	0.022795	0.320083
SLC25A34	2.84365	0.273457	0.0121734	5.5	40.5	0.0834319	0.631806
SLC9A2	3.41037	0.329072	0.00262415	4	44	0.0342302	0.387223
SLFN5	6.01799	-1.78624	0.0327643	0	8	0	0.0824488
SLFNL1	2.06347	1.20702	0.032942	17.5	74	0.881364	3.94718
SOHLH2	5.14811	0.120966	0.000237677	1	40	0.0346762	7.16639
SPATC1	2.53131	0.136875	0.0206611	6	35.5	0.13724	0.83506
SPATS2L	1.89601	3.73249	0.0298434	115	431	0.854021	3.39444
SPDYE8P	2.34617	0.449941	0.0270462	8.5	44	0.145961	0.777016
SPOCD1	6.81577	-1.19939	0.00481584	0	14	0	0.26809
SPRY2	2.23539	2.02131	0.0162901	28.5	135.5	0.629028	3.07556
SPRY3.1	7.52696	-0.61663	0.00059992	0	23	0	0.121877
SRPX	2.82279	-0.978524	0.0417569	2	15	0.0489439	0.403361
SSH3	2.234	0.932908	0.0224232	13	62	0.210359	1.03173
SSPO	2.03069	0.424412	0.0475712	10	41.5	0.0298929	0.127578
STARD13	2.34437	0.523937	0.0227986	9	46.5	0.0758888	0.375801
SUN3	4.69401	2.51655	9.76203e-06	8.5	224.5	0.292786	7.95255
SVEP1	2.99241	1.97278	0.00203232	17.5	141	0.0660275	0.547098
SYNE1	4.44149	2.19396	2.24941e-05	8	177.5	0.0134266	0.308768
SYNPO2	4.24568	2.09578	5.45857e-05	8.5	164.5	0.0447254	0.990461
TBC1D9	5.82405	3.60482	1.03864e-07	8.5	491.5	0.0721557	4.29076
TCF4	2.59081	0.183627	0.0166368	6	37	0.0390351	0.239423
TGM1	3.4353	-0.511921	0.00881945	2	23	0.0335399	0.39666
THAP10	2.14395	1.87249	0.0202481	27	120.5	0.614262	2.81927
THSD1	4.01439	5.08318	2.31617e-05	81	1319	1.16864	19.199
TLR1	3.36247	1.65099	0.000766251	11	115	0.179681	1.93182
TLR6	3.15856	4.97583	0.000523674	130	1169	1.02839	9.51015
TMEM130	3.1082	0.228691	0.00731957	4.5	40	0.0769613	0.632452
TMEM156	11.8816	3.52532	2.55697e-11	0	473	0	12.1856
TMEM30B	8.70596	6.18023	5.58016e-13	7	2993.5	0.0733884	32.2751
TMEM47	3.49637	-0.464272	0.00743482	2	24	0.0229749	0.283527
TMEM9B-AS1	3.73343	0.00366649	0.0035234	2.5	35	0.139934	2.01471
TMPRSS6	3.75863	-0.589834	0.0105104	1.5	22	0.0218913	0.330189
TP53AIP1	6.01799	-1.78624	0.0327643	0	8	0	0.22573
TPD52L1	3.30226	-0.943069	0.0336648	1.5	16	0.0652774	0.585393
TRABD2A	2.97334	2.07163	0.00182779	19	151	0.448244	3.6635
TRDN	6.01799	-1.78327	0.0327643	0	8	0	0.127628
TREX1	2.03065	1.83375	0.0273886	28	115.5	0.655329	2.85685
TRIM59	3.3048	-0.616178	0.0125866	2	21	0.02403	0.259479
TRPM6	4.09226	0.547225	0.000512118	3	53.5	0.0171328	0.314209
TSPAN5	2.75354	2.08825	0.00344581	22	150	0.301602	2.11477
TXNIP	2.04865	6.06288	0.0182567	535	2227.5	8.44291	36.1506
TXNRD3NB	5.92636	-1.84455	0.0482191	0	7.5	0	0.476384
UBE2E2	4.19573	3.18063	2.2272e-05	19	352.5	0.502746	9.59209
UFSP1	7.3265	-0.786485	0.00111513	0	20	0	0.961695
USP51	6.81577	-1.20137	0.00481584	0	14	0	0.152281
UST	2.7857	1.27292	0.00471146	12	84	0.127357	0.91681
VCAN	3.7038	4.62443	7.79063e-05	72	945.5	0.334931	4.42201
WNK4	3.57678	2.78293	0.000228884	21.5	259.5	0.23965	2.97465
WT1	6.59551	-1.36903	0.00856416	0	12	0	0.19049
WTAPP1	3.36044	0.705366	0.00242256	5.5	58	0.102783	1.11467
YJEFN3	2.21723	2.12505	0.0155843	31	145.5	1.58402	6.92323
ZBTB18	1.73511	4.37587	0.044985	196.5	658.5	2.27284	7.89476
ZBTB32	3.13534	-0.261543	0.0104531	3	27.5	0.0712809	0.67196
ZFP2	2.31312	0.0721638	0.0388404	6.5	33	0.125865	0.657152
ZFR2	3.57798	1.40309	0.000539589	8	97.5	0.361009	4.52472
ZMAT1	2.39251	3.43459	0.00767055	70.5	373	0.811668	4.44493
ZNF169	2.76416	1.0717	0.006856	10.5	72.5	0.13751	0.976435
ZNF192P1	2.86971	-0.942938	0.0417569	2	15.5	0.0564829	0.450171
ZNF404	6.33546	-1.56386	0.0161545	0	10	0	0.260002
ZNF425	1.84391	2.17236	0.0420543	39.5	143	0.571635	2.12822
ZNF542	3.74056	-1.04736	0.0162256	1	15	0.0138892	0.214253
ZNF596	1.83573	1.60694	0.0499011	26.5	95.5	0.431666	1.73345
ZNF804A	11.0186	2.67187	9.90586e-10	0	260	0	2.65785
ZNF880	2.71123	0.818662	0.00767884	9	60	0.185292	1.27036
ZSWIM2	7.64663	-0.51235	0.00040966	0	25	0	0.489497
ZSWIM3	1.86234	1.23672	0.0488722	20	73.5	0.314105	1.23259
LINC00482	2.71934	0.794645	0.0126934	4.5	41	0.136312	0.873795
