# Supplementary material for: The PI3K/AKT/mTOR pathway is a potential predictor of distinct invasive and migratory capacities in human ovarian cancer cell lines
Source: Oncotarget. 2015 Jul 14;6(28):25520–32. doi: 10.18632/oncotarget.4550 (PMC4694849; doi:10.18632/oncotarget.4550)
Supplement: Supplementary file 3 [file oncotarget-06-25520-s003.xlsx]

## Sheet: RRS-H_case_RRS-L_ctrl_435_Up
Gene	logFC	logCPM	PValue	RRS-L_ctrl	RRS-H_case	RRS-L_ctrl_RPKM	RRS-H_case_RPKM
NTS	13.2968	5.59346	6.4341e-14	0	1448	0	73.974
SPINK6	10.9997	3.32581	1.14126e-09	0	294.5	0	29.1416
CNR1	7.14443	3.77675	1.41282e-08	2	404	0.0334881	4.51195
FILIP1L	10.3058	2.65276	1.98123e-08	0	182	0	2.72728
EDN2	6.32737	4.24302	2.24967e-08	5	556	0.361889	28.313
MME	5.92054	5.13729	3.12657e-08	12.5	1035.5	0.203227	11.7309
HMGCS2	5.69556	4.19638	1.53133e-07	7.5	534.5	0.288352	13.7278
KRT83	5.53634	4.44731	1.97178e-07	10	636	0.479817	21.4703
SPINK13	9.68732	2.04615	2.45781e-07	0	118.5	0	14.7361
DHRS3	5.98345	2.95953	4.69749e-07	2.5	223.5	0.124537	7.83325
SLC1A1	6.61098	2.36519	4.82764e-07	1	146.5	0.0240614	2.48007
NDUFA4L2	5.20965	4.05586	6.83355e-07	9.5	482	0.739978	26.4148
ANK3	6.40512	2.15597	1.10748e-06	1	127	0.0142562	1.03153
APLN	9.02841	1.44731	3.11235e-06	0	75	0	1.47248
IGFBP3	4.30852	5.67115	8.00019e-06	54	1454	1.85922	35.2214
FAM107A	4.96665	2.62114	9.8323e-06	4	174	0.0994096	3.04245
KRCC1	8.69513	1.11298	1.15831e-05	0	59.5	0	2.14841
FAM115C	6.51425	1.43417	1.94271e-05	0.5	75	0.0151254	0.919975
MT1E	4.01412	5.92895	2.38128e-05	78.5	1722.5	13.9571	215.472
MT1G	4.96817	2.00703	2.4902e-05	2.5	110.5	0.567965	17.6624
ZNF395	4.03662	4.57249	2.85937e-05	30	670	0.562051	8.83151
PDGFB	4.8517	2.12473	3.36368e-05	3	121.5	0.11602	3.18394
RGS5	3.99208	4.60326	3.44514e-05	31.5	682	1.09838	8.42565
PPFIA4	4.16191	3.26873	3.87125e-05	11	269.5	0.196159	3.38127
VAV1	8.34045	0.826716	4.12497e-05	0	46.5	0	1.00215
SPINK5	4.40996	2.5483	5.03603e-05	5.5	161.5	0.175732	2.77435
EGR3	4.72794	2.0267	5.44725e-05	3	111.5	0.0705996	1.76371
TJP3	5.36069	1.21352	5.71267e-05	1	61.5	0.031398	1.26306
EHF	4.21348	2.48677	6.65182e-05	6	153.5	0.103858	1.84527
KLHDC7A	8.12394	0.593911	8.10571e-05	0	40	0	0.500667
G0S2	4.91439	1.6694	9.43271e-05	2	86	0.186845	5.65268
EGLN3	3.62874	5.77574	0.000100363	90.5	1520	2.99114	35.3458
PCDH1	4.8719	1.63106	0.000108817	2	83.5	0.064676	1.76682
CASP14	5.14664	1.02459	0.000118214	1	53	0.028615	1.06703
SLC29A4	8.01188	0.540381	0.000126293	0	37	0	0.810936
COL4A4	3.63092	3.69551	0.000174763	21	354.5	0.182698	2.16988
SLC2A3	3.43953	7.56538	0.000175487	354.5	5218	8.09874	83.8707
B3GNT4	7.8691	0.367928	0.000203569	0	33.5	0	1.40987
RORC	4.77503	1.18498	0.00023965	1.5	59.5	0.0466549	1.22836
RYR2	3.80358	2.10191	0.000285536	6	115.5	0.0329847	0.446733
VEPH1	4.5656	1.35776	0.000327888	2	67.5	0.0459448	3.01527
SLCO2A1	4.84589	0.764444	0.000347793	1	43	0.0213037	0.64451
PIK3IP1	3.30239	3.89729	0.000367388	56	557	0.82321	8.42048
CROT	3.83951	1.90512	0.000381646	5	99	0.139008	2.51079
AXIN2	7.66195	0.24412	0.00040966	0	29	0	0.433745
DLX3	4.44325	1.25026	0.000467231	2	62	0.0691512	1.50823
SYNPO2	4.12767	1.48891	0.000478283	3	73.5	0.0271499	0.537995
PRRG4	3.7725	1.84608	0.000486202	5	94.5	0.0812258	1.08009
NDRG1	3.15593	7.40642	0.000490715	379.5	4589	11.5979	95.8865
GPR87	4.08795	1.45412	0.000517642	3	71.5	0.177681	2.97941
SLC2A14	4.72383	0.6608	0.000521585	1	39.5	0.0286822	0.740852
HERC6	4.39606	1.20907	0.000562075	2	60	0.0475883	0.979335
MFAP5	4.39606	1.20907	0.000562075	2	60	0.0624328	1.31777
EPHA6	7.50523	0.114698	0.00059992	0	26	0	0.447571
LYRM9	7.55939	0.159177	0.00059992	0	27	0	1.15396
DPYSL4	4.64915	0.553414	0.000600631	1	37.5	0.0330878	0.87298
FAM167A	3.82892	1.57895	0.000641766	4	79	0.0879215	1.22171
HILPDA	3.14264	4.53918	0.0006663	52	624	3.31318	28.0886
IFI44	3.47825	2.36674	0.000674063	9	137.5	0.469114	5.04248
ARHGAP24	4.33481	1.15584	0.000679941	2	57.5	0.0387449	0.789651
ADCK1	3.30462	2.73265	0.000685446	13	175.5	0.576135	5.14482
LOC154761	4.45094	0.867976	0.000696625	1.5	47.5	0.0534027	1.18979
CSMD1	7.41999	0.0452177	0.000900684	0	24.5	0	0.108317
OTOF	7.39042	0.0212706	0.000900684	0	24	0	0.33273
PCSK1N	7.39042	0.0212706	0.000900684	0	24	0	1.4372
PGM5	7.39042	-0.0453155	0.000900684	0	24	0	0.4551
C1orf213	4.52933	0.498162	0.000935753	1	34.5	0.0379923	2.09438
P2RX7	4.52933	0.498162	0.000935753	1	34.5	0.0259267	0.60064
IFI44L	2.97664	6.10408	0.000973011	171.5	1832	2.62668	19.7412
CES3	3.68529	1.45249	0.0010057	4	71.5	0.0926049	1.20622
RGCC	3.55135	1.77964	0.00105111	5.5	89	0.446581	5.08431
RNF182	2.96595	5.55633	0.00105839	118	1251.5	3.11045	24.5079
C1orf106	7.29788	-0.053131	0.00111513	0	22.5	0	0.361042
C1QL4	7.36023	-0.00309312	0.00111513	0	23.5	0	0.720327
SLC45A1	7.32939	-0.0968213	0.00111513	0	23	0	0.606342
ZNF467	3.53507	1.74564	0.00111969	5.5	88	0.217118	2.44411
LIX1	7.23272	-0.105026	0.00139115	0	21.5	0	0.343051
NRXN3	7.26567	-0.150294	0.00139115	0	22	0	0.151477
RIPK4	7.26567	-0.150294	0.00139115	0	22	0	0.359641
KIF21B	3.74903	1.13182	0.00160136	3	56.5	0.0289465	0.385167
RBM20	3.76171	1.17277	0.00160136	3	57	0.0373147	0.498814
C11orf53	4.16744	0.664834	0.00166464	1.5	39	0.1284	2.34879
IL20RB	2.81635	5.73696	0.0017144	146.5	1400.5	6.44183	43.3271
GJA5	7.199	-0.205892	0.0017497	0	21	0	0.421177
NYAP1	7.199	-0.131715	0.0017497	0	21	0	0.370983
GPR162	4.3286	0.333781	0.00178229	1	30	0.0357574	0.754732
LUM	3.05161	2.40237	0.00181034	12	136	0.510202	4.06823
ERRFI1	2.76881	7.73607	0.00187186	605	5593.5	17.3951	113.151
42073	3.17655	1.75934	0.00188546	7	87	0.221492	1.77582
FZD3	7.05564	-0.3242	0.00222005	0	19	0	0.087522
INHBE	7.1291	-0.263793	0.00222005	0	20	0	0.519465
LOC79015	7.09284	-0.29367	0.00222005	0	19.5	0	1.0668
MYO1A	7.1291	-0.263793	0.00222005	0	20	0	0.350672
OLFML1	7.05564	-0.243886	0.00222005	0	19	0	0.414275
PLCG2	3.93342	0.814101	0.00244656	2	43.5	0.0421188	0.644526
ABCA1	3.28554	1.52882	0.00252112	5.5	74	0.0471159	0.446007
TFCP2L1	3.11331	1.88611	0.00272594	8	95	0.0775065	0.647556
AOX1	3.37161	1.2106	0.002751	4	57.5	0.0729501	0.7378
FOXN4	7.01746	-0.273399	0.00284366	0	18.5	0	0.349341
SEPP1	7.01746	-0.273399	0.00284366	0	18.5	0	1.84699
TNNT1	3.57318	1.01403	0.00291036	3	50	0.279108	3.27285
SERPINE1	2.65211	4.84818	0.00320269	87	742.5	2.45361	14.7329
PACSIN1	3.32067	1.16815	0.00330748	4	55.5	0.0836696	0.85765
PRODH	3.16779	1.19256	0.00330748	4.5	56	0.203134	1.76266
INMT	2.81419	2.59611	0.00344851	16	153.5	0.659996	4.44875
ALPK3	3.81282	0.714024	0.0035234	2	40	0.0164818	0.23192
NALCN	2.97238	1.60761	0.00365194	7	75.5	0.0966631	0.733525
NOXA1	4.09535	0.147583	0.00365261	1	25.5	0.0642011	1.02873
FRK	6.89645	-0.365887	0.00368003	0	17	0	0.377693
TSPAN10	6.93793	-0.420021	0.00368003	0	17.5	0	0.68673
PDZD4	2.80958	2.49113	0.0037137	15	143.5	0.360343	2.42539
PLLP	3.25435	1.11324	0.00399816	4	53	0.240389	2.24097
GBP1	2.73198	2.61056	0.00408776	17	154	0.501448	3.19597
PRKCB	2.8632	1.08854	0.00435765	10	74	0.111894	0.851523
CFTR	4.87625	-0.0146247	0.00442948	0.5	24	0.00733695	0.247778
C10orf54	2.894	1.54277	0.00451565	7	71.5	0.131942	0.948193
GGT1	6.80975	-0.431152	0.00481584	0	16	0	0.439984
MBNL3	6.85375	-0.398136	0.00481584	0	16.5	0	0.0908567
TRPV4	6.76436	-0.464972	0.00481584	0	15.5	0	0.326925
WNT5B	6.85375	-0.487772	0.00481584	0	16.5	0	0.497689
RNF144A	2.77552	2.03385	0.00486313	11	103	0.172438	1.13601
PLIN2	2.47006	8.49147	0.00493966	1221	9176.5	54.6236	288.802
DES	2.62303	2.67337	0.0052217	19	159.5	0.760386	4.49104
MMP28	2.84275	1.47677	0.0052228	7	69	0.616807	2.55528
PHOSPHO1	2.72608	2.12739	0.00524689	12	108.5	0.527658	3.26384
LINC00887	2.91913	1.36094	0.00541581	6	62.5	0.179155	1.31299
RASSF9	2.55625	3.32403	0.00545734	31.5	252	1.57791	8.8813
CYP2S1	2.73293	2.01488	0.00566924	11	100	0.377574	2.41499
HPD	2.42998	6.98532	0.00572622	439.5	3213	28.3711	144.449
IFIH1	2.89592	1.31528	0.00587665	6	61.5	0.149943	1.08132
EMP1	2.44724	5.10851	0.00593232	118	873.5	3.786	19.7182
ADRA1B	3.14145	0.987379	0.00594568	4	49	0.159655	1.37602
WNT10B	2.49172	3.58349	0.00602744	39.5	302	1.50006	8.06908
MT2A	2.41732	6.37054	0.00606386	289	2094.5	62.0527	316.409
C11orf74	3.30521	0.793776	0.0063193	3	41.5	0.459647	2.87691
PTPRQ	3.32243	0.807727	0.0063193	3	42	0.035748	0.352115
CUBN	6.66906	-0.634069	0.00637942	0	14.5	0	0.0769131
LRRC10B	6.71749	-0.499637	0.00637942	0	15	0	0.427874
S100A8	6.71749	-0.596024	0.00637942	0	15	0	1.8154
ATL1	2.69967	1.77019	0.00645432	9.5	84.5	0.337596	2.11269
ANG	3.88364	-0.0165744	0.00663559	1	22	0.167837	2.59786
HIST1H4B	3.85069	-0.0416845	0.00663559	1	21.5	0.252005	3.812
RNF144B	3.62091	0.511582	0.00680349	2	35	0.035729	0.439911
PPL	2.33472	8.04971	0.00759528	972.5	6654.5	14.0256	67.5231
GMPR	2.4	3.73855	0.00762209	46.5	333.5	2.76132	13.9337
KRT81	2.32443	9.93037	0.00778314	3605	24491	169.804	811.625
GPR1	3.57927	0.476987	0.00782613	2	34	0	0
PFKFB4	2.36742	4.7385	0.00784732	95.5	669	2.46181	12.1334
ZNF658	3.21589	0.680878	0.00803097	3	39	0.0670552	0.613311
ITGA5	2.31731	7.0535	0.00811383	492	3326.5	10.4149	49.5428
SLC9A2	2.49725	2.59399	0.00813123	19.5	150	0.322369	1.74468
SCAND3	3.03486	0.899063	0.00814195	4	45.5	0.0737877	0.590528
A2M	2.30935	11.2317	0.00814265	8964	60264	178.379	843.734
C5AR1	2.39733	3.41848	0.008177	37	265	1.42193	7.16517
PRKAG2	2.4418	2.8481	0.00832937	24	177.5	0.652714	3.39637
AZGP1	6.61894	-0.571683	0.00856416	0	14	0	0.700518
GAL3ST1	6.56701	-0.71344	0.00856416	0	13.5	0	0.477112
KCNH2	6.61894	-0.571683	0.00856416	0	14	0	0.422639
MEOX1	2.45159	2.82681	0.00882363	23.5	175	1.0681	4.78693
CDKN2AIPNL	2.31013	5.30439	0.00883326	146.5	986	10.5103	49.7693
PPP1R9A	2.35514	4.0522	0.00888711	59.5	413.5	0.525407	2.55469
C10orf107	2.35277	3.98906	0.00893534	57	395.5	4.09588	19.9951
PTGER2	3.49218	0.454484	0.00903024	2	32	0.0726115	0.817393
MIR210HG	2.40814	3.1089	0.00928015	29.5	213	1.1524	5.8542
PTK2B	2.31314	4.32238	0.00952633	73.5	496	1.6208	7.62484
MT1X	2.31417	4.2296	0.00974531	69	466	15.3654	73.0107
NDRG2	2.48156	2.16965	0.00978556	14.5	110.5	0.693436	3.49882
TUB	2.38286	2.88434	0.0100548	25.5	181	0.387651	1.93591
SLC7A11-AS1	2.9536	0.83242	0.0101281	4	43	0.0829177	0.627135
KIAA1244	2.37532	2.78386	0.0102142	24	169.5	0.145086	0.720926
PTHLH	3.71081	-0.222145	0.010216	1	19.5	0.0922453	0.65899
RAB6B	3.67362	-0.174512	0.010216	1	19	0.0161809	0.216302
ZNF704	3.74708	-0.19365	0.010216	1	20	0.0062537	0.0879978
PRKG1	3.12068	0.602878	0.0102998	3	36.5	0.0523627	0.415379
TTLL6	2.9249	0.680914	0.0102998	3.5	37	0.0911638	0.67805
IL8	2.61738	1.3187	0.0104963	7	59	0.369361	2.19033
CHAD	3.55727	0.1147	0.0105104	1.5	25.5	0.0796157	0.952254
GATA3	2.33554	3.20671	0.0108806	33	226.5	0.968004	4.67451
CD70	2.29882	3.33766	0.0110098	37	247.5	3.64593	17.1588
GREM2	2.22114	6.46519	0.0110739	345.5	2185.5	7.43083	33.0708
GPR20	6.51315	-0.754899	0.0116671	0	13	0	0.539226
KALRN	6.51315	-0.647686	0.0116671	0	13	0	0.1492
LINC00707	6.4572	-0.687313	0.0116671	0	12.5	0	0.257723
PCDHAC2	6.51315	-0.754899	0.0116671	0	13	0	0.320417
PDLIM3	6.51315	-0.754899	0.0116671	0	13	0	0.303862
SGK2	6.4572	-0.687313	0.0116671	0	12.5	0	0.412949
FRMD3	3.09219	0.353467	0.0121407	2.5	30	0.0425169	0.358961
HHIPL2	3.42324	0.34873	0.0121407	2	30.5	0.0699034	0.750021
HLF	3.3995	0.381358	0.0121407	2	30	0.0321363	0.339151
TRIM22	3.3995	0.381358	0.0121407	2	30	0.0584383	0.614334
PSG4	2.24893	3.66451	0.0123561	48	310	1.99186	9.63359
DTNA	2.20529	4.95183	0.0124168	121.5	760.5	3.6474	15.5173
FAM131C	2.88512	0.776742	0.0126934	4	41	0.21156	1.52567
C1orf21	2.20281	4.51783	0.0127956	90	562.5	0.785498	3.45406
DCP1B	2.31681	2.6764	0.0128092	23	156	0.989107	4.72003
HOXD8	2.62652	1.12587	0.0128803	6	51	0.345903	1.25122
ULBP1	2.40003	2.14979	0.01319	15	108	0.429499	2.1757
LEPREL2	2.13992	6.85691	0.0133002	475	2840	10.2676	43.1915
SCNN1A	2.15369	6.44903	0.0135519	355	2143	9.35824	41.0198
TXNRD3	2.29972	2.69259	0.0138253	23.5	157.5	0.832688	3.94466
RASSF4	2.32021	2.33742	0.0139261	18	122.5	0.649051	3.10776
RNF223	2.83154	0.773101	0.0142523	4	39.5	0.320733	2.22837
DPY19L2P2	2.3737	1.98331	0.0146381	13.5	95.5	0.278627	1.64822
NR4A1	2.10586	7.53155	0.0152536	773.5	4516.5	25.9252	107.541
FLJ23867	2.55422	1.03688	0.0155408	6	48.5	0.200667	1.14123
RIMS3	2.46306	1.16756	0.0160102	7	53	0.0871158	0.464066
RBP2	2.79468	0.744318	0.0160355	4	38.5	0.523056	3.54205
ARC	6.27501	-0.813515	0.0161545	0	11	0	0.236182
C1orf116	6.27501	-0.813515	0.0161545	0	11	0	0.130975
CLDN23	6.33833	-0.770152	0.0161545	0	11.5	0	0.372907
GABRG2	6.27501	-0.934405	0.0161545	0	11	0	0.177032
LOC100652791	6.39899	-0.728111	0.0161545	0	12	0	0.728947
MROH8	6.39899	-0.84174	0.0161545	0	12	0	0.409909
MYOM2	6.27501	-0.934405	0.0161545	0	11	0	0.138947
PRR15L	6.39899	-0.728111	0.0161545	0	12	0	0.5007
RGS9	6.27501	-0.934405	0.0161545	0	11	0	0.276845
SLC12A3	6.39899	-0.728111	0.0161545	0	12	0	0.137105
C11orf42	6.39899	-0.84174	0.0161545	0	12	0	0.19051
SSPO	6.27501	-0.813515	0.0161545	0	11	0	0.0446926
STXBP5-AS1	6.39899	-0.728111	0.0161545	0	12	0	0.264656
SULT2B1	6.39899	-0.728111	0.0161545	0	12	0	0.715067
TNFAIP8L3	6.39899	-0.728111	0.0161545	0	12	0	0.336387
TNFRSF1B	6.27501	-0.813515	0.0161545	0	11	0	0.189925
TNFSF14	6.33833	-0.887296	0.0161545	0	11.5	0	0.261276
TSPAN18	6.27501	-0.813515	0.0161545	0	11	0	0.167573
DAND5	3.5559	-0.260761	0.0162256	1	17.5	0.0519432	0.639547
MX2	3.51443	-0.374098	0.0162256	1	17	0.0303836	0.363406
PSG5	3.5559	-0.342348	0.0162256	1	17.5	0.0572301	0.684508
LPAR1	2.19759	3.02138	0.0162323	31.5	196.5	0.917126	3.92608
WDR31	2.37506	1.70441	0.0164346	11	78	0.395217	1.97171
PLXNB3	2.20722	2.78612	0.0165118	26.5	166.5	0.373858	1.68663
CYSLTR2	2.33146	1.78799	0.016667	12	82.5	0.4237	2.04945
LOC653513	2.43549	1.40447	0.0167306	8.5	63	0.878975	4.58357
SPAG4	2.2106	2.49631	0.0169098	21.5	135.5	1.33214	5.90683
GPT2	2.082	5.56483	0.0170186	200	1149	4.91787	19.5007
ADAM23	2.53931	1.05754	0.017105	6	48	0.0867139	0.488072
TTC26	2.22478	2.45371	0.0174133	20.5	130.5	0.892074	3.84019
FRMD4B	2.95392	0.46832	0.017459	3	32.5	0.0513015	0.391018
SLC4A3	2.46965	1.26447	0.0177819	7.5	57	0.1591	0.850724
GAMT	2.09547	4.23544	0.0181806	78.5	455.5	6.76369	24.5656
ETNK2	2.25699	2.24735	0.0185178	17.5	114	0.603218	2.76469
MFI2	2.27811	1.7454	0.0187117	12	79.5	0.44152	2.34175
AKAP12	2.03649	6.64932	0.018914	436	2426.5	4.94602	19.3152
MAOA	2.03342	7.06336	0.0189806	582	3232	9.80677	38.3225
GLI4	2.42175	1.16501	0.019103	7	51.5	0.46892	2.42724
CFD	2.05709	4.87025	0.0191174	125	706	9.70294	38.557
STC1	2.02644	7.18215	0.0193132	634.5	3506.5	14.7236	57.248
ACSF2	2.08298	3.91618	0.0193861	63	362.5	2.53142	10.2479
MAST1	2.33292	1.47226	0.0195794	9.5	65.5	0.173608	0.842158
LINC00173	2.20725	2.18238	0.0201066	17	107	1.70285	7.3318
LOX	2.02409	5.13562	0.0203698	153	844.5	2.65883	10.9198
SCARA5	2.69819	0.66967	0.0204297	4	36	0.086693	0.548949
LMOD1	3.42772	-0.352732	0.0207172	1	16	0.0226785	0.255294
RAET1K	2.44649	0.985729	0.0208084	6	45	0.286667	1.51267
PDGFRL	2.37923	1.10124	0.0209035	7	50	0.330583	1.66133
ZNF605	2.15161	2.27726	0.0209928	19	115	0.276102	1.16838
WISP2	1.99217	5.99291	0.0218158	283	1527.5	18.1341	68.8646
ZNF883	2.22272	1.70149	0.0223429	12	76.5	0.453799	2.0354
PLEKHA6	2.25981	1.61254	0.0224232	11	72	0.13348	0.614698
PLEKHH1	2.34255	1.43228	0.0226007	9	62.5	0.12838	0.627248
C5orf46	6.20878	-0.98318	0.0227751	0	10.5	0	1.22623
C6orf164	6.13937	-0.904562	0.0227751	0	10	0	0.40627
FAM71A	6.20878	-0.858286	0.0227751	0	10.5	0	0.284999
FBLL1	6.13937	-1.03374	0.0227751	0	10	0	0.598269
LRRIQ1	6.13937	-0.904562	0.0227751	0	10	0	0.116269
MALL	6.13937	-1.03374	0.0227751	0	10	0	0.206785
PI3	6.13937	-1.03374	0.0227751	0	10	0	1.14254
PRSS8	6.13937	-1.03374	0.0227751	0	10	0	0.326272
RGS11	6.20878	-0.858286	0.0227751	0	10.5	0	0.353161
SARDH	6.13937	-0.904562	0.0227751	0	10	0	0.20307
SLC22A13	6.13937	-0.904562	0.0227751	0	10	0	0.247253
TMEM191A	6.20878	-0.98318	0.0227751	0	10.5	0	0.339437
TRPM6	6.13937	-1.03374	0.0227751	0	10	0	0.0776212
EFCAB3	3.13785	0.120006	0.0229108	2	25	0.12114	1.06538
TMEM145	3.16625	0.201374	0.0229108	2	25.5	0.101142	0.90729
TMEM54	2.83053	0.147657	0.0229108	2.5	25	0.239016	1.68164
TUBB4A	3.13785	0.179868	0.0229108	2	25	0.0786757	0.69192
HK2	1.96497	7.55478	0.0229163	850.5	4504	10.7875	40.193
MT1A	2.59951	0.432117	0.0231099	3.5	29.5	0.795151	4.7153
LINC00882	2.47127	0.642764	0.0231368	4.5	34.5	0.671386	3.62146
ESPN	2.22817	1.93432	0.0232965	14	89.5	0.356703	1.60438
AKT3	1.96424	5.51975	0.0235067	384.5	1510	5.04969	10.7201
TNNC1	2.16568	2.18936	0.0238762	17.5	107	2.26207	9.73098
DNAL4	2.33099	1.42328	0.0243097	9	62	0.544513	2.63914
SCN4B	2.30759	1.4051	0.0243097	9	61	0.188991	0.874447
PTGS1	1.96647	4.67854	0.0245921	115	610	2.1136	7.84933
42250	2.11074	2.38397	0.0252109	21	123.5	0.405773	1.74329
ANKRD46	2.11512	2.31958	0.0253946	20	118	0.535837	3.1804
APOL3	2.46144	0.72662	0.025843	5	38	0.225613	1.11753
DMTN	2.48023	0.780728	0.025843	5	38.5	0.205785	1.03512
RBPMS2	2.46144	0.766468	0.025843	5	38	0.225591	1.20626
TMEM187	2.2838	1.38669	0.0261683	9	60	0.485718	2.27823
KCNK3	2.57319	0.528994	0.0262636	4	33	0.0904632	0.525087
ADM	1.93383	4.9948	0.0264427	146	757	9.06487	33.0681
SEMA6B	1.96664	3.74971	0.0264576	60	318.5	1.36934	5.11417
MYO5B	2.26598	1.27029	0.0265767	8.5	56	0.0803265	0.372334
GLRX	1.94398	4.68544	0.0266338	117	611	9.58856	34.4936
C1QTNF3	3.28703	-0.544769	0.026706	1	14.5	0.0283535	0.310699
C6orf163	3.33547	-0.50891	0.026706	1	15	0.0689921	0.728108
HAS3	3.33547	-0.50891	0.026706	1	15	0.0221207	0.233451
METTL7B	3.33547	-0.417626	0.026706	1	15	0.061452	0.648533
ANGPTL4	1.91503	6.35092	0.0269254	379	1939	18.4352	65.7884
CDK18	1.96106	3.99507	0.0269946	71.5	378	2.05918	7.60093
NRTN	3.0793	0.0740806	0.0271201	2	24	0.162981	1.37602
SLC25A21-AS1	3.0793	0.0740806	0.0271201	2	24	0.129634	1.09447
LUCAT1	2.17751	1.57066	0.0272086	11	68	0.859223	3.556
ANKRD37	3.20899	-0.159692	0.0273221	1.5	20	0.264605	2.48223
PPIL6	3.20899	-0.159692	0.0273221	1.5	20	0.0390929	0.343631
SPATA17	2.25929	1.04063	0.0275911	7	46	0.509927	2.35762
DAPK2	2.22637	1.48161	0.0276669	10	64	0.342335	1.54148
GNAT3	1.94337	3.99534	0.0276686	72	376	6.08219	22.3471
FGFR1	1.92272	4.32815	0.0280804	92	473.5	1.40404	5.21856
ZFP14	2.33006	0.860634	0.0282292	6	41.5	0.0720398	0.35057
CDCP1	1.90931	4.95071	0.0283002	143.5	731.5	2.1481	7.69357
CAV1	1.89432	6.05006	0.0284505	311	1568.5	11.2397	40.0784
ARHGEF37	1.98204	3.05745	0.0286726	36.5	196	0.674974	2.55009
BCAS4	2.3264	1.26505	0.0287978	8	55	0.578093	2.74541
DACT2	2.3264	1.26505	0.0287978	8	55	0.377916	1.69527
STRA6	1.90139	5.15534	0.0290583	166	841.5	6.37648	21.5791
CD83	1.88546	6.27238	0.0292235	364.5	1827	13.2548	46.7179
CREG2	2.55126	0.511957	0.0298844	4	32.5	0.103172	0.589779
EML1	1.9182	4.05251	0.0298959	76	390	1.53202	5.53121
CYP4X1	2.235	1.34913	0.0303957	9	58	0.343526	1.55758
SH2B2	2.22254	1.31278	0.0303957	9	57.5	0.427503	1.92163
GFPT2	1.90954	4.10585	0.0304387	79.5	405.5	2.37538	8.52437
42072	1.99905	2.32902	0.0304709	21.5	117	0.647994	2.48098
TP53I11	1.9131	3.73118	0.0304974	61	312	1.78511	6.32661
APOBEC3C	2.10051	1.76627	0.0308715	13.5	79	1.09516	4.50897
CYP3A5	2.52459	0.376577	0.030963	3.5	28	0.214531	0.842715
GRIP2	2.49873	0.304575	0.030963	3.5	27.5	0.0406979	0.224979
PMFBP1	2.73993	0.29971	0.030963	3	28	0.0810886	0.482262
CA12	1.86252	6.26334	0.031138	367	1810.5	8.35298	28.9348
C20orf96	2.40039	0.840054	0.0313467	5.5	40	0.308486	1.57848
GRAMD1C	2.27714	0.857257	0.0313467	6	40	0.143524	0.673192
DUSP8	2.111	1.43326	0.0318577	10.5	62	0.211187	0.877354
KLK1	3.01827	0.0903641	0.0322415	2	23	0.205401	1.6619
ARHGDIB	5.98964	-1.1408	0.0327643	0	9	0	0.46848
ARTN	6.06645	-1.08623	0.0327643	0	9.5	0	0.313188
CCDC146	5.98964	-1.1408	0.0327643	0	9	0	0.170919
KANSL1-AS1	5.98964	-1.1408	0.0327643	0	9	0	1.09133
KCNAB3	5.98964	-1.00206	0.0327643	0	9	0	0.231762
SPNS3	5.98964	-1.00206	0.0327643	0	9	0	0.300936
TSPAN8	5.98964	-1.1408	0.0327643	0	9	0	0.504134
DCN	1.85483	4.84159	0.0332746	137	672.5	5.62565	20.3137
HLA-DMA	2.21162	1.00471	0.0334134	7	44.5	0.561283	2.51044
LIPH	2.25947	1.18443	0.0339084	8	52.5	0.290916	1.3432
PPFIBP2	2.15935	1.18748	0.0339084	8.5	52	0.214144	1.13818
PAQR8	2.48339	0.459567	0.0340885	4	31	0.0759525	0.414141
CLCNKA	4.10477	-0.626735	0.034781	0.5	14	0.0177587	0.349844
MFAP3L	3.23691	-0.485718	0.034781	1	14	0.0145364	0.143182
PCDH15	4.10477	-0.626735	0.034781	0.5	14	0.00954853	0.0645795
ST7-AS1	3.18499	-0.521066	0.034781	1	13.5	0.0685714	0.651301
RHBDL2	2.38231	0.826378	0.0348643	5.5	39.5	0.269358	1.36104
EEFSEC	1.84966	4.28658	0.0353106	93	455	3.77564	12.9964
KCNK15	1.85612	3.66329	0.0356584	60	295	2.66961	9.2347
NUDT7	2.63358	0.273865	0.0360131	3	26	0.281436	1.47202
AGK	1.82552	4.55216	0.0360208	113.5	546	3.49098	11.8154
SLC8A1	1.90927	2.6028	0.0361188	27.5	140.5	0.416123	1.47507
CGN	1.86201	3.74235	0.0361529	63	311	1.11112	3.85911
DKK1	1.84569	3.97294	0.0364454	75	366	3.73819	12.8347
BAMBI	2.32259	0.619511	0.0366724	5	34.5	0.260921	1.26667
OLFM1	2.34326	0.635322	0.0366724	5	35	0.32009	1.02127
MFSD2A	2.0318	1.55276	0.036711	12	67	0.499347	1.96156
RORA	2.14549	0.920355	0.0368442	7	42.5	0.0597039	0.255034
SRPX2	2.14545	1.17677	0.0368479	8.5	51.5	0.349182	1.48849
CYP11A1	1.91127	2.75955	0.0370769	30.5	156	1.35532	5.9372
EFNA3	1.85117	3.42104	0.0373851	50.5	247.5	2.54953	8.79123
R3HCC1	1.83562	4.07491	0.0374065	81	392.5	4.60633	15.7042
PLAT	2.06757	1.46252	0.0380311	11	63	0.311889	1.25676
MLIP	2.95455	-0.0225715	0.0385026	2	22	0.119616	0.435906
PTPRN	2.9216	0.0192488	0.0385026	2	21.5	0.0536948	0.359641
REEP2	2.95455	0.0433599	0.0385026	2	22	0.0823485	0.637314
STAC3	2.64723	0.0725038	0.0385026	2.5	22	0.1949	0.877461
SAA1	1.94394	2.2677	0.0385188	21	110	3.56468	13.0774
C5AR2	1.88324	2.77313	0.0386132	31.5	158	1.97623	7.48794
HRK	2.46004	0.489971	0.0389831	4	30.5	0.195684	1.26678
STC2	1.76995	7.39504	0.0392734	846.5	3916	14.2534	46.3916
FUT10	1.97102	1.89879	0.0393615	16	85.5	0.405822	1.52576
PPP1R3B	1.84379	3.35834	0.0396235	48.5	236.5	0.805306	2.7283
JPH2	1.80626	3.95191	0.039739	75.5	358.5	1.29731	4.33223
C1QL1	1.79591	4.23377	0.0400778	92.5	436	5.54788	18.3983
CD27-AS1	2.10292	1.17424	0.040082	8.5	50	0.40418	1.67275
TTYH2	2.17482	1.11885	0.040082	8	49.5	0.180245	0.809908
PKP2	1.80475	3.73159	0.0402648	64.5	306	1.34729	4.49706
HGSNAT	1.79412	4.38239	0.0403031	102.5	482.5	1.7686	5.85745
UCP3	2.97635	-0.335824	0.0417569	1.5	17	0.0779204	0.304149
MUC13	1.78524	3.98648	0.0417951	78	365	2.43996	8.03315
TMEM117	1.98818	1.54266	0.0418008	12	65	0.389981	1.37554
ELTD1	2.57732	0.232647	0.0420281	3	25	0.0745778	0.437254
HIST4H4	2.60572	0.19644	0.0420281	3	25.5	0.65509	3.91764
SLC2A5	1.98999	1.34056	0.0426136	10.5	57	0.381019	1.42792
KIAA1467	1.77401	4.07927	0.042961	84	390	1.60414	5.24003
MPZL2	1.77143	3.90109	0.0430259	74	343	2.36776	10.9161
MGLL	1.75665	4.53026	0.0433062	116	532	2.47465	7.95549
SEC14L4	1.94553	1.87922	0.0435742	16	84	0.607028	2.11241
ZBTB39	1.80382	2.79867	0.0451919	33.5	159	0.483144	1.61337
HDDC3	1.88376	2.20732	0.0452322	21	105.5	1.89453	7.04058
SERPINI1	1.86876	2.05731	0.0455201	19	94.5	1.06723	3.44509
FOLR1	1.83646	2.57205	0.0456268	28	136	2.71373	8.95931
HOMER1	1.72953	4.94927	0.0456346	158	711	3.29652	10.4369
CLCNKB	3.94303	-0.640291	0.0457996	0.5	12.5	0.0239903	0.42197
EPHB3	3.13113	-0.658294	0.0457996	1	13	0.0213189	0.19499
GPR113	3.13113	-0.658294	0.0457996	1	13	0.0227819	0.177698
HOMER2	3.13113	-0.557345	0.0457996	1	13	0.0459243	0.42004
NTN3	3.94303	-0.640291	0.0457996	0.5	12.5	0.02265	0.398394
CLDN20	2.85335	-0.0997346	0.0461955	2	20.5	0.148827	1.07327
ALDH1L2	1.70697	6.72737	0.0466094	550.5	2438	6.56932	20.4693
AMIGO1	2.21453	0.537663	0.0467816	5	32	0.182043	0.819708
DYRK4	1.75573	3.53788	0.0475673	58	266	5.37552	8.81198
H19	1.70487	5.28475	0.048109	202	893.5	8.13113	25.3046
AIM1L	5.82255	-1.25689	0.0482191	0	8	0	0.0965443
ECM1	5.90851	-1.19762	0.0482191	0	8.5	0	0.470711
CASC1	5.90851	-1.05354	0.0482191	0	8.5	0	0.237224
CCDC3	5.82255	-1.25689	0.0482191	0	8	0	0.184943
CCL28	5.82255	-1.10701	0.0482191	0	8	0	0.620557
CDH22	5.82255	-1.25689	0.0482191	0	8	0	0.12974
EFCAB6	5.82255	-1.10701	0.0482191	0	8	0	0.103152
ESPNP	5.82255	-1.10701	0.0482191	0	8	0	0.251303
FKSG29	5.82255	-1.25689	0.0482191	0	8	0	0.832853
IL21-AS1	5.82255	-1.10701	0.0482191	0	8	0	0.14232
IP6K3	5.73114	-1.31883	0.0482191	0	7.5	0	0.176216
KCNE3	5.82255	-1.10701	0.0482191	0	8	0	0.164943
KIAA1462	5.82255	-1.25689	0.0482191	0	8	0	0.0544489
KRT4	5.82255	-1.10701	0.0482191	0	8	0	0.235852
LCN10	5.82255	-1.10701	0.0482191	0	8	0	0.251053
RNF157-AS1	5.90851	-1.19762	0.0482191	0	8.5	0	0.292722
SHC3	5.73114	-1.31883	0.0482191	0	7.5	0	0.0486002
TLR3	5.82255	-1.25689	0.0482191	0	8	0	0.166516
WNT11	5.82255	-1.25689	0.0482191	0	8	0	0.262779
ZNF311	5.82255	-1.10701	0.0482191	0	8	0	0.187685
PDLIM4	1.71338	4.86242	0.0482573	150	667.5	5.93022	18.4099
RASSF5	2.10561	0.689726	0.0484502	6	35.5	0.17759	0.639453
NPHP3-ACAD11	2.30343	0.21666	0.049219	3.5	24	0.408405	1.97033
OTOGL	1.72392	3.73981	0.0493508	68	305	0.756856	2.38841
KRT7	1.67999	10.2017	0.0493804	6219	27028.5	328.729	1005.18
C19orf60	1.84367	1.96367	0.0493946	18	88	1.84021	6.41522
KRT80	1.6969	5.4618	0.0494645	229.5	1009.5	5.31541	16.4516

## Sheet: RRS-H_case_RRS-L_ctrl_159_Down
Gene	logFC	logCPM	PValue	RRS4_ctrl	RRS15_case	RRS4_ctrl_RPKM	RRS15_case_RPKM
SYT11	-9.28326	1.62782	1.30657e-06	66	0	1.12457	0
CDYL2	-6.57857	1.91681	2.71611e-06	80.5	1	3.24038	0.0283207
ST8SIA4	-8.99427	1.35174	4.03352e-06	54	0	0.768451	0
NMNAT2	-4.96918	1.8013	1.7582e-05	72.5	3	1.2427	0.0361789
SLC12A8	-4.23269	2.76091	3.53663e-05	140.5	10	3.6702	0.183788
LINC00273	-8.19567	0.561278	7.03917e-05	31	0	1.92076	0
DUSP27	-4.59895	1.64073	8.79279e-05	65	3.5	1.44962	0.0549179
TEX36	-5.91305	0.516381	0.000108555	28.5	0.5	2.78094	0.0343258
KRT15	-3.54984	3.42271	0.000213732	217	25	10.6101	0.860012
CCDC147	-4.73544	1.05989	0.00032401	42	2	1.14052	0.0382112
PLXDC2	-4.02117	1.31582	0.000357582	49.5	4	0.363843	0.0208969
SYP	-3.34919	2.96062	0.000478612	155	20.5	5.73148	0.533327
CREB3L3	-4.03911	0.920731	0.000496089	38	3	1.31035	0.0726993
GLYATL2	-4.47313	0.825778	0.000783358	35	2	2.28505	0.0918677
HYLS1	-3.15476	1.76924	0.00166486	66.5	10	2.90564	0.432814
SCN9A	-3.72829	0.847344	0.00173261	35.5	3.5	0.327232	0.0226987
ACOT4	-7.20059	-0.255412	0.0017497	15.5	0	0.854454	0
PRG4	-3.06367	2.12433	0.00175459	84	13.5	1.84597	0.208671
NEGR1	-4.77596	0.20893	0.00178229	23	1	0.365005	0.0111654
C4A.1	-2.86068	3.0838	0.00221695	164	30.5	2.7192	0.359097
CDH6	-7.10505	-0.332919	0.00222005	14.5	0	0.1522	0
SYN1	-4.9433	-0.388999	0.00222005	14.5	0.5	0.413996	0.0100439
PRRG2	-3.54771	0.538154	0.00251672	27	3	1.74377	0.136318
PRSS56	-3.77073	0.447972	0.00251672	26.5	2.5	1.10528	0.0733621
F2R	-2.64984	6.72022	0.00282036	2018	436	47.6511	7.24342
GJA1	-7.05479	-0.466693	0.00284366	14	0	0.402402	0
LOC100129518	-4.04579	0.405177	0.00290643	26	2	1.49178	0.0807358
TMTC2	-2.64703	4.45498	0.00318144	418.5	90.5	7.77585	1.18306
ADAM12	-2.69069	3.39304	0.00349997	200.5	42	2.96241	0.436602
B3GNT3	-6.94871	-0.457259	0.00368003	13	0	0.429983	0
LINC00840	-7.00273	-0.51092	0.00368003	13.5	0	0.615267	0
ZNF366	-3.96042	0.385209	0.00391564	24.5	2	0.795725	0.0457017
ARHGEF9	-2.54697	4.54417	0.00436455	440	102	7.41588	1.19757
TNFRSF11B	-2.64341	3.1718	0.00440737	171	37	6.5576	0.998288
FAM101B	-2.58483	3.43887	0.00455704	204	46	5.06989	0.804325
LBX2	-6.83421	-0.546267	0.00481584	12	0	1.17786	0
TSPYL6	-6.83421	-0.546267	0.00481584	12	0	0.348817	0
ARHGAP31	-3.31736	0.295141	0.00535262	23	3	0.256122	0.0235042
TLL1	-2.49514	3.68096	0.00572982	239.5	57.5	2.96379	0.500628
S100A2	-3.13704	0.936287	0.00594568	36.5	5.5	3.41346	0.361884
CHSY3	-2.89382	1.39873	0.00606081	50	9	1.28817	0.163136
C10orf90	-6.70983	-0.753991	0.00637942	11	0	0.321306	0
LINC00601	-6.70983	-0.64087	0.00637942	11	0	0.84728	0
TNFRSF8	-6.70983	-0.753991	0.00637942	11	0	0.275278	0
GALR2	-3.43664	0.164781	0.00743482	21	2.5	1.39225	0.116612
HNMT	-3.73907	0.141654	0.00743482	21	2	1.0425	0.171304
UBA7	-3.18675	0.187508	0.00743482	21	3	0.575298	0.0578229
MAGI3	-2.42548	3.42378	0.00771684	198.5	50	2.7254	0.484217
FLRT3	-2.82699	1.21135	0.00823383	42.5	8	0.998314	0.132213
LOC101593348	-3.36661	0.106947	0.00881945	20	2.5	0.918017	0.0807358
PIPOX	-3.66904	0.0828341	0.00881945	20	2	0.745984	0.0524849
FHOD3	-3.19518	0.442657	0.00903024	24.5	3.5	0.444925	0.0451844
C4A	-2.29583	3.26647	0.0107189	176	48.5	2.91816	0.56857
COL24A1	-6.5737	-0.863378	0.0116671	10	0	0.138409	0
GPR63	-6.5005	-0.921191	0.0116671	9.5	0	0.140387	0
LOC100133612	-6.5005	-0.921191	0.0116671	9.5	0	0.437845	0
GLIS1	-2.56606	1.19996	0.0123878	42	9.5	1.34182	0.213537
CCNT2-AS1	-2.46256	1.83567	0.0125853	65.5	16	4.49485	0.772502
MMP16	-2.24801	3.12837	0.0125871	158	45	2.24382	0.449622
MMP13	-2.61967	0.731104	0.0126934	30	6.5	0.992634	0.151316
PDZD2	-2.33281	2.20743	0.0128859	84	22.5	0.649125	0.122331
S1PR3	-2.45152	1.82661	0.0138962	65	16	2.18936	0.379165
FAM129A	-2.28889	2.57782	0.0143859	108.5	30	1.40067	0.272479
PECAM1	-2.8836	0.0160137	0.0151503	17	3	0.343458	0.0426433
SCG3	-3.13349	-0.0813468	0.0151503	17	2.5	0.462059	0.0478073
GDAP1	-2.13306	4.73188	0.0152468	479	148	11.0809	2.40883
FLJ37035	-6.42338	-0.84995	0.0161545	9	0	0.462681	0
LINC00619	-6.34191	-0.907062	0.0161545	8.5	0	0.682166	0
NRL	-6.34191	-1.04389	0.0161545	8.5	0	0.38739	0
CACNA2D2	-4.01193	-0.438045	0.0162256	13.5	1	0.227612	0.0118622
CCR7	-3.95792	-0.481262	0.0162256	13	1	0.53551	0.0289821
MIR5188	-4.01193	-0.346661	0.0162256	13.5	1	10.7481	0.560149
PLEKHS1	-2.60778	0.820519	0.0166368	32	7	0.885816	0.128652
OSER1-AS1	-2.3954	1.38203	0.0167306	47	12	3.07824	0.570307
HS6ST3	-2.2041	2.54428	0.0170244	104	30.5	1.19893	0.24738
SERTAD4	-2.09228	3.77587	0.01816	244	77.5	10.9321	2.44298
AP4B1-AS1	-2.8408	-0.0155715	0.0183347	16.5	3	1.28079	0.16384
SPATA25	-3.09069	-0.115168	0.0183347	16.5	2.5	2.06458	0.220086
LINC01119	-2.71829	0.176744	0.019435	20	4	1.48704	0.209246
TOX	-2.60706	0.428456	0.0200574	23	5	0.500898	0.076612
P2RY6	-2.28402	1.32093	0.0226975	43.5	12	1.53351	0.340296
C9orf163	-4.00196	-1.11842	0.0227751	7.5	0.5	0.290462	0.0136239
CDX1	-6.25555	-1.10917	0.0227751	8	0	0.406166	0
CLEC4A	-6.25555	-1.10917	0.0227751	8	0	0.675799	0
DDX11L10	-6.25555	-1.10917	0.0227751	8	0	0.435669	0
KLB	-6.1637	-1.02816	0.0227751	7.5	0	0.110996	0
NUDT11	-6.25555	-1.10917	0.0227751	8	0	0.300386	0
PNPLA5	-6.25555	-0.966405	0.0227751	8	0	0.327446	0
PTGER4P2-CDK2AP2P2	-6.25555	-1.10917	0.0227751	8	0	0.194258	0
ZRANB2-AS2	-6.1637	-1.02816	0.0227751	7.5	0	0.86174	0
MAGIX	-2.64934	0.533887	0.0231368	26	5.5	0.832719	0.135671
PTPRE	-2.04301	2.90731	0.0237478	132.5	43.5	2.21735	0.512168
TRIM62	-1.95212	5.2608	0.0248563	675	236.5	15.8102	3.89735
SLC39A10	-1.93281	8.12914	0.0249826	4925	1749.5	84.7566	21.1753
GREM1	-1.95522	4.55293	0.0249882	412	144	9.18438	2.23988
APCDD1L-AS1	-2.06743	2.3894	0.0252109	91.5	29.5	3.92741	0.890867
IFITM10	-2.15564	1.45256	0.0258103	48	14.5	1.16429	0.247453
DDX11L2	-2.36866	0.722998	0.025843	29	7.5	1.21406	0.312598
DISP2	-2.16478	1.36118	0.0261683	45	13.5	0.804542	0.169815
LINC00578	-3.78256	-0.618888	0.026706	11.5	1	0.846649	0.0517977
NOTCH4	-2.69075	0.36074	0.0267078	22	4.5	0.297765	0.0428518
COL27A1	-1.92026	4.74814	0.0272773	470.5	168.5	7.58174	1.91036
CMAHP	-3.25654	-0.171556	0.0273221	15	2	0.539886	0.051294
PER3	-2.56397	0.515572	0.0298844	24.5	5.5	0.355338	0.0561233
ZNF483	-2.31756	0.963559	0.0303429	33.5	9	0.797868	0.162401
RNF208	-2.32598	0.815751	0.0313467	30	8	2.50601	0.470172
HSD17B7	-1.88398	3.85916	0.0321813	252	92.5	14.9252	3.85448
ARSE	-6.0656	-1.2488	0.0327643	7	0	0.283676	0
DNAH10	-6.0656	-1.09252	0.0327643	7	0	0.0460351	0
DRD4	-6.0656	-1.2488	0.0327643	7	0	0.462379	0
FCGBP	-6.0656	-1.09252	0.0327643	7	0	0.0384234	0
GFI1	-6.0656	-1.09252	0.0327643	7	0	0.238848	0
LSMEM2	-6.0656	-1.2488	0.0327643	7	0	0.599201	0
TAF1L	-6.0656	-1.2488	0.0327643	7	0	0.101313	0
TMEM151A	-6.0656	-1.2488	0.0327643	7	0	0.248917	0
SHC4	-2.12425	0.920449	0.0334134	32.5	10	0.641766	0.138931
PSTPIP2	-2.35076	0.414736	0.0340885	23	6	0.684263	0.125589
KIAA1024	-2.27725	0.738189	0.0348643	29	8	0.386978	0.0751075
AKR1C1	-1.85183	3.66707	0.0356584	218.5	82	14.2549	3.76384
FAM195B	-1.94881	2.22463	0.0363308	80	28	5.88424	1.44561
NR1D2	-1.81664	4.89902	0.0365298	514.5	198	8.80322	2.38356
SPHK2	-1.84256	3.73608	0.0366809	229	86.5	7.44357	1.98878
TSHZ2	-1.80004	5.07836	0.0378402	580.5	226	4.28531	1.1738
BEGAIN	-2.06702	1.23363	0.0382879	40.5	13	1.39067	0.314063
NPPA	-2.44237	-0.0337255	0.0385026	16.5	4	2.01689	0.344005
NS3BP	-2.07931	0.88629	0.0406832	31.5	10	2.17659	0.486151
ELMO1	-1.87598	2.48084	0.0414022	95	35	1.70341	0.434902
LOC100507462	-2.55334	-0.303453	0.0417569	13.5	3	0.475916	0.0744085
RAB40AL	-3.05165	-0.320723	0.0417569	13	2	1.13659	0.123026
ZFPM2	-2.80323	-0.335828	0.0417569	13.5	2.5	0.271102	0.0353219
ZGLP1	-2.55334	-0.22042	0.0417569	13.5	3	0.613402	0.0959043
EFNA5	-1.80876	2.77302	0.0436077	116.5	45	1.96457	0.5339
MEST	-1.74878	4.96056	0.0437053	530.5	214	19.8157	5.56875
TNS1	-1.73949	4.56882	0.0457637	404	164	3.53699	1.01019
AQPEP	-3.58291	-0.656456	0.0457996	10	1	0.194689	0.0136977
GAS7	-2.39826	0.00435233	0.0461955	16	4	0.189836	0.0333906
BFSP1	-1.92524	1.45359	0.0477109	46.5	16.5	1.91548	0.576552
C10orf95	-3.7986	-1.10168	0.0482191	6.5	0.5	0.606615	0.0328303
CIB3	-5.8468	-1.40252	0.0482191	6	0	0.816633	0
DHRS2	-5.8468	-1.23001	0.0482191	6	0	0.322073	0
DYSF	-5.8468	-1.23001	0.0482191	6	0	0.0808196	0
EMILIN1	-5.8468	-1.40252	0.0482191	6	0	0.137282	0
KRT19	-5.8468	-1.40252	0.0482191	6	0	0.366957	0
LCN12	-3.68505	-1.16908	0.0482191	6	0.5	0.783446	0.0459339
LOC100506022	-5.96035	-1.15972	0.0482191	6.5	0	0.247472	0
LOC283683	-5.96035	-1.32373	0.0482191	6.5	0	0.40469	0
LOC388282	-5.8468	-1.40252	0.0482191	6	0	0.41877	0
MYBPC3	-3.7986	-1.10168	0.0482191	6.5	0.5	0.138671	0.00750496
OLFML2B	-5.8468	-1.40252	0.0482191	6	0	0.170821	0
OR10A5	-5.8468	-1.40252	0.0482191	6	0	0.565822	0
OSTCP1	-5.8468	-1.23001	0.0482191	6	0	0.455138	0
PIWIL2	-5.8468	-1.40252	0.0482191	6	0	0.152622	0
RPL13AP6	-5.96035	-1.15972	0.0482191	6.5	0	0.895524	0
SEZ6	-5.8468	-1.23001	0.0482191	6	0	0.128156	0
SSC5D	-5.96035	-1.15972	0.0482191	6.5	0	0.119099	0
IL7R	-2.11016	0.808025	0.0498142	29	9	0.567175	0.123842
LINC00482	-1.90245	0.720986	0.0468627	50.5	13.5	0.791849	0.217693
